# Supplementary material for: Comprehensive N-glycosylation profiling of recombinant spike S1 protein from the wild-type SARS-CoV-2 and its variants
Source: Front Immunol. 2025 Jul 16;16:1592142. doi: 10.3389/fimmu.2025.1592142 (PMC12314560; doi:10.3389/fimmu.2025.1592142)
Supplement: Supplementary file 2 [file Table1.xlsx]

## Sheet: N-glycans
Table S1. Identification of N-glycans released from the S protein by using TiO2-PGC chip LC coupled with TOF MS
Name	Formula	Retention Time	Measured mass (m/z)	Diff (Tgt, ppm)	Z	MS/MS fragments (m/z)
3_2_0_0	C34 H58 N2 O26	13.1, 12.7	911.335	1.62	1	204.0847, 325.1128,366.1351, 407.1620, 487.1611,528.1962, 569.2068, 690.2367
3_2_1_0	C40 H68 N2 O30	13.8, 12.8	1057.39	-4.44	1	204.0833, 325.1100，350.1375, 366.1336, 407.1602, 487.1645, 528.1921, 553.2234, 569.2145, 690.2351
3_3_0_0	C42 H71 N3 O31	12.6, 13	1114.42	0.72	1	204.0837, 325.1075, 366.1387, 407.1607, 553.2141, 569.2011, 690.2434
3_3_1_0	C48 H81 N3 O35	12.8	1260.47	1.7	1	204.0862, 325.1106, 366.1352, 407.1610, 512.1893, 528.1881, 690.2392
3_4_0_0	C50 H84 N4 O36	13	1317.49	-2.04	1	204.0859，366.1373，487.1671，512.1964，553.2195
3_4_1_0	C56 H94 N4 O40	13.3	732.28	0.63	2	204.0836, 366.342, 512.1955
3_4_2_0	C62 H104 N4 O44	13.3	805.309	-1.77	2	204.0831, 325.1085, 366.1345, 407.1669, 487.1634, 528.1993, 553.2248
3_5_2_0	C70 H117 N5 O49	12.3, 12.5	907.347	1.33	2	204.0878，325.1112，350.1412，366.1357，407.1601，512.1956
3_6_0_0	C66 H110 N6 O46	12.3, 11.8	862.326	-4.08	2	204.0857, 325.1114,366.1335, 407.1729, 487.1596, 528.1903,569.2105,690.2390
3_6_2_0	C78 H130 N6 O54	12.4, 12.8	1008.39	2.26	2	204.0867, 325.1160，350.1539, 366.1260, 407.1651, 487.1612, 553.2142, 569.2162
3_6_3_0	C84 H140 N6 O58	13, 13.3	1081.42	-0.39	2	204.0840, 366.1314, 350.1362, 407.1590, 528.1896, 553.2176, 569.2105, 690.2324
3_8_2_0	C94 H156 N8 O64	12.7	1211.97	-1.41	2	204.0824, 325.1174，350.1390, 366.1361, 407.1633, 487.1650, 512.1933
3_10_3_0	C116 H192 N10 O78	12.4	992.384	-1.72	3	204.0834, 325.1086, 350.1406, 366.1396, 407.1550, 487.1630, 528.1958, 553.2184, 690.2329
4_2_0_0	C40 H68 N2 O31	12.8, 12.3	1073.38	-4.08	1	204.0835, 325.1122, 366.1320, 407.1620, 487.1579, 528.1922, 690.2319
4_2_1_0	C46 H78 N2 O35	12.6	1219.45	3.63	1	204.0825, 325.1072，350.1446, 366.1367, 407.1623, 487.1662, 528.1875, 553.2129, 569.2163, 690.2306
4_3_0_0	C48 H81 N3 O36	12.5, 12.8	1276.47	1.75	1	204.0880，366.1348，407.1640, 690.2362
4_3_1_0	C54 H91 N3 O40	12.5, 13.2	1422.53	1.29	1	204.0837, 325.1125, 350.1393, 366.1318, 407.1640, 487.1659, 528.1805, 553.2179, 690.2387
4_3_1_1	C65 H108 N4 O48	9.6	1713.61	-2.37	1	292.1014,366.1388,512.1937 ,657.2335
4_3_2_0	C60 H101 N3 O44	13.3	1568.58	-3.13	1	204.0859，366.1386，512.1937
4_4_0_0	C56 H94 N4 O41	13, 13.3	740.28	0.84	2	204.086，325.1115，528.1973
4_4_1_0	C62 H104 N4 O45	12.8	813.304	-1.01	2	204.0849, 325.1102，350.1415, 366.1345, 407.1617, 528.1903, 553.2193, 690.2399
4_4_1_1	C73 H121 N5 O53	8.1, 8.4, 8.9	958.848	-3.83	2	204.0829,274.0904,366.1369,407.1600,528.1897,657.2387
4_4_2_0	C68 H114 N4 O49	12.9, 13.2	886.334	-1.13	2	204.0852, 350.1487, 366.1365, 407.1625, 528.1877, 553.2121, 690.2295
4_4_2_2	C90 H148 N6 O65	9.5	1177.93	-2.48	2	204.0824,274.0893,292.1079,350.1419, 366.1340, 407.1619, 512.1898, 528.1924, 657.2304,690.2386
4_4_3_0	C74 H124 N4 O53	13.8	959.367	1.97	2	204.0824,325.1278,366.1309,407.1671,487.1606,512.2021,528.1905,553.2163,569.2162
4_5_0_0	C64 H107 N5 O46	12.5, 11.5	841.814	-3.15	2	204.0845, 325.1102, 366.1321, 407.1622, 487.1576, 528.2024
4_5_1_0	C70 H117 N5 O50	12.8	914.841	-5.1	2	204.0827,325.1160,366.1351,407.1608, 487.1699,553.2195,690.2364
4_5_1_4	C114 H185 N9 O82	8.2, 8.5	1497.54	-0.67	2	204.0842,274.0835,292.1060,350.1429, 366.1365, 407.1683, 512.1962, 528.1956, 657.2353,690.2367
4_5_2_0	C76 H127 N5 O54	12.7	987.874	-0.58	2	204.0854, 325.1098，350.1415, 366.1331, 407.1684, 487.1589, 512.1798, 553.2167, 569.2105, 690.2399
4_5_2_1	C87 H144 N6 O62	8.1, 8.4, 8.5, 8.8	1133.92	-4.97	2	204.0844,274.0898,292.0949,350.1441,366.1365,407.1625,512.1923,553.2147,657.2303
4_5_3_0	C82 H137 N5 O58	13, 13.3	1060.9	0.63	2	204.0849, 350.1424, 366.1370, 407.1636, 512.1909, 528.1941, 553.2157, 690.2324
4_5_4_0	C88 H147 N5 O62	12.8, 13.1	1133.93	-2.43	2	204.0831，325.1098，366.1327, 407.1660，487.1600，512.1969，553.2193, 569.2111
4_5_4_3	C121 H198 N8 O86	8.9, 9.2	1048.06	-0.85	3	204.0822,274.0847,292.1020,325.1144,350.1415, 366.1352, 407.1607, 487.1594, 512.1913, 528.1902, 657.2307,690.2314
4_5_4_4	C132 H215 N9 O94	9.4	1144.75	-0.58	3	204.0810,274.0835,292.1023,350.1449, 366.1325, 407.1617, 512.1968, 528.1963, 657.2221
4_6_0_4	C116 H188 N10 O83	9.8	1525.54	0.05	2	204.0825,274.0860,292.1051, 366.1366, 407.1573, 512.1973, 528.1899, 657.2325
4_6_2_1	C95 H157 N7 O67	8.8, 9.1	1235.46	-0.73	2	204.0812,274.0898,292.0957,325.1073,350.1406, 366.1359, 407.1669, 512.1917, 528.1956, 657.2225,690.2307
4_6_2_3	C117 H191 N9 O83	9.7, 9.7	1527.06	-0.92	2	204.0816,274.0876,292.0919,350.1421, 366.1371, 407.1661, 512.1953, 528.1887, 657.2323,690.2370
4_6_4_4	C140 H228 N10 O99	9.7	1818.16	-4.5	2	204.0847,274.0866,292.1000,366.1343,407.1606,512.1920,657.2324
4_6_5_0	C102 H170 N6 O71	11.5, 12.2	1309	-1.9	2	204.0880, 325.1102, 487.1674, 553.2268, 569.2145
4_8_0_0	C88 H146 N8 O61	12.1	1146.93	1.77	2	204.0858, 325.1156，366.1295, 407.1590, 487.1544, 528.1913, 690.2388
4_9_0_2	C118 H193 N11 O82	9.9	1026.38	0.29	3	204.0846,274.0849,292.0957,350.1389, 366.1383, 407.1629, 512.1899, 528.1851, 657.2243,690.2304
4_9_1_1	C113 H186 N10 O78	8.5	978.37	-1.67	3	204.0865,274.0835,292.1023,350.1434, 366.1321, 407.1606, 512.1970, 528.1988, 657.2388,690.2325
4_9_1_2	C124 H203 N11 O86	8.2, 9.6	1075.4	-0.24	3	204.0838,274.0911,292.0958,350.1392, 366.1290, 407.1582, 512.1973, 528.1897, 657.2301,690.2307
4_9_3_1	C125 H206 N10 O86	8.2	1075.74	-0.06	3	204.0836,274.0887,292.1013,350.1448, 366.1321, 407.1577, 512.1934, 528.1938, 657.2349,690.2389
4_9_4_2	C142 H233 N11 O98	8	1221.46	0.88	3	204.0824,274.0866,292.1004,350.1405, 366.1343, 407.1669, 487.1634, 512.1915, 528.1973, 657.2361,690.2399
5_2_0_0	C46 H78 N2 O36	13.2, 13.6	1235.44	-0.48	1	204.0852, 325.1149, 366.1335, 528.1868, 690.2397
5_2_1_0	C52 H88 N2 O40	12.8	1381.5	1.82	1	325.1115， 366.1366,487.1699, 528.1835, 553.2175
5_3_0_0	C54 H91 N3 O41	11.4, 12.4	719.761	-2.98	2	204.0842, 325.118,366.1332,487.1663,528.1938,569.2109,690.2327
5_3_1_0	C60 H101 N3 O45	12.8	792.793	-2.12	2	204.0825，366.1391，512.1918
5_3_2_0	C66 H111 N3 O49	13.5, 12.6	865.826	2.09	2	204.0810, 325.1103，350.1391, 366.1331, 487.1611, 512.1927, 528.1998, 690.2389
5_4_0_0	C62 H104 N4 O46	13.2	821.299	-1.43	2	204.0847，366.1372，407.1637
5_4_0_1	C73 H121 N5 O54	7.9, 8.2, 8.4, 8.7, 8.9	1932.68	-2.61	1	292.0999,512.1929,657.2244
5_4_0_3	C95 H155 N7 O70	8.7, 9,	1258.45	-0.01	2	204.0846,274.0834,292.1098,350.1421, 366.1375, 407.1618, 512.2029, 528.1876, 657.2300,690.2389
5_4_1_0	C68 H114 N4 O50	12.8, 13	894.33	-0.76	2	204.0857, 325.1093, 350.1420，366.1331, 407.1657, 528.1921，553.2179，690.2357
5_4_1_1	C79 H131 N5 O58	8.2, 8.5, 9.4, 8.9, 8.7	1039.87	-5.15	2	204.0827,274.0916,292.1008,350.1438,366.1355,512.1968,657.2341
5_4_1_2	C90 H148 N6 O66	9.1, 9.4	1185.92	-5.04	2	204.0857,274.0888,292.1009,366.1390,407.1667,512.1939,528.1969,553.2118,657.2349
5_4_2_0	C74 H124 N4 O54	13, 13.3	967.359	-1.17	2	204.0826, 350.1415, 366.1329, 407.1583, 512.1960, 528.1943, 553.2170, 690.2399
5_4_2_1	C85 H141 N5 O62	8.1, 8.4, 8.8	1113.41	-4.56	2	204.0880,292.1012,366.1363,350.1428,407.1606,512.1910,528.1922,657.2328
5_4_2_2	C96 H158 N6 O70	8.9	1258.96	-0.13	2	204.0825,366.1320,657.2327,407.1654,512.1991
5_4_3_0	C80 H134 N4 O58	13, 13.3	1040.39	-0.79	2	204.0842, 325.1089, 366.1367, 407.1628, 512.1928, 528.1833, 553.2199
5_5_1_0	C76 H127 N5 O55	12.9, 12.5,	996.383	-0.39	2	204.0845, 325.1065，350.1452, 366.1348, 407.1622, 487.1612,528.2029, 553.2085, 690.2348
5_5_1_2	C98 H161 N7 O71	8, 8.3, 8.7, 9.2, 9.3	2572.93	1.1	1	204.084
5_5_2_0	C82 H137 N5 O59	12.5, 12.8	1068.9	-0.87	1	204.0826, 325.1102，350.1422, 366.1350, 407.1596, 487.1630, 512.1953, 528.1833, 553.2146, 569.2106, 690.2362
5_5_2_1	C93 H154 N6 O67	7.8, 8.4, 9	1214.95	-2.48	2	204.0867,274.0864,292.1020,350.1472,366.1358,512.1952,657.2356
5_5_3_0	C88 H147 N5 O63	12.8, 13.7	1142.43	0.24	2	204.0824, 325.1131, 366.1285，407.1652，487.1615，512.1984，553.2156
5_6_3_0	C96 H160 N6 O68	12.7, 13.6	1243.96	-5.37	2	204.0801, 325.1158，350.1418, 366.1366, 407.1589, 487.1580, 512.1845, 553.2161, 569.2085
5_6_3_1	C107 H177 N7 O76	8.4, 8.7, 9, 9.3	1389.02	-1.58	2	204.0825,292.0960,366.1311,407.1637
5_6_3_3	C129 H211 N9 O92	8.8	1671.61	2.67	2	204.0840,274.0864,292.1056,315.1053,366.1356,512.1938,553.5057,657.2329
5_6_4_1	C113 H187 N7 O80	8.5	1462.55	1.15	2	204.0845,274.0864,292.1056,350.1406, 366.1335, 407.1581, 512.1914, 528.1941, 657.2373,690.2333
5_7_0_2	C108 H177 N9 O77	8.9, 8.7, 9.3	1417.52	0.04	2	204.0835,274.0900,292.0955,350.1407, 366.1333, 407.1684, 512.1882, 657.2323
5_7_1_3	C125 H204 N10 O89	8.2	1636.59	-3.19	2	204.0849,292.0970,366.1346, 407.1636, 512.1897, 528.1939, 657.2360
5_7_3_3	C137 H224 N10 O97	8.4, 9.5	1188.45	0.29	3	204.0846,274.0851,292.0957,350.1392, 366.1397, 407.1642, 512.1910, 528.1901, 657.2343,690.2343
5_7_4_1	C121 H200 N8 O85	8.2, 9.7	1564.58	-3.25	2	204.0812,274.0906,292.0991,325.1151,350.1421, 366.1371, 407.1651, 512.1883, 528.1881, 657.2221
6_2_0_0	C52 H88 N2 O41	12.7, 13	1397.5	0.71	1	204.0857，366.1384，487.1616，690.2389
6_3_0_0	C60 H101 N3 O46	12.8, 13.1	800.789	-1.04	2	204.0847, 366.1383, 528.1880, 690.2324
6_3_1_0	C66 H111 N3 O50	12.7, 13	873.816	-0.52	2	204.0851, 325.1100, 366.1335, 528.1885, 553.2159
6_3_1_2	C88 H145 N5 O66	7.9	1165.42	-1.51	2	204.0823,274.0861,292.1020,350.1401, 366.1336, 407.1620,528.1922, 657.2322,690.2309
6_3_2_0	C72 H121 N3 O54	13.1, 13.3	946.85	2.89	2	204.0869，325.1107，366.1364，487.1587，512.1934，690.2405
6_4_0_0	C68 H114 N4 O51	12, 12.3	902.33	2	2	204.0828, 325.1100, 366.1305, 407.1589, 487.1629,528.1899, 569.2123, 690.2326
6_4_1_0	C74 H124 N4 O55	13.2, 13.7	975.354	-2.5	2	204.0856,325.1188,350.1434,366.1365, 407.1662,487.1610,528.1904,553.2104
6_4_2_0	C80 H134 N4 O59	13.8, 12.8	1048.38	-5.13	2	204.0831，325.1122,350.1411，366.1331,407.1643, 487.1644, 512.1991,528.1993,553.2129,569.2177, 690.2388
6_4_2_1	C91 H151 N5 O67	9.2, 9.6	1194.44	-5.35	2	204.0869,274.0934,292.1010,350.1485,366.1383,512.1850,657.2326,690.2369
6_4_3_0	C86 H144 N4 O63	13.5, 13.7	1121.91	-1.69	2	204.0880,325.1116,350.1376,366.1365,407.1625,487.1697,512.2003,528.1816,553.2322,569.2162,690.2306
6_5_0_0	C76 H127 N5 O56	11.9, 12.7	1004.37	-2.17	2	204.0812, 325.1078，366.1311, 407.1632, 487.1561, 528.1997, 569.2249
6_5_0_3	C109 H178 N8 O80	8.4	1441.01	-0.29	2	204.0813,274.0889,292.0940,350.1404, 366.1347, 407.1685, 512.1935, 657.2323,690.2302
6_5_0_4	C120 H195 N9 O88	9.4	1586.56	0.37	2	204.0834,292.0970,325.1172, 366.1364, 407.1607,512.2088, 528.1903, 657.2360
6_5_1_0	C82 H137 N5 O60	13.4, 12.6	1076.9	-3.65	2	204.0844, 325.1132，350.1408, 366.1363, 407.1609, 487.1668, 528.1942, 553.2131, 569.2139, 690.2348
6_5_1_1	C93 H154 N6 O68	8.7	1222.95	1.34	2	204.0833,366.1368,407.1636,553.2165,657.2315
6_5_1_2	C104 H171 N7 O76	9.1, 9.2, 9.4	1368.49	-4.63	2	204.0824,292.1012,325.1100,366.1353,512.1923,657.2310
6_5_1_3	C115 H188 N8 O84	9.9	1009.69	-7.24	3	204.0851,274.0864,292.1051,325.1101, 366.1354, 407.1622, 512.1931, 528.1942, 657.2375,690.2306
6_5_2_0	C88 H147 N5 O64	12.9, 12.5	1150.43	-4.64	2	204.0835, 325.1101，350.1415, 366.1381, 407.1620, 487.1629, 512.1935, 553.2122, 569.2124, 690.2369
6_5_2_1	C99 H164 N6 O72	9.4	1295.97	-3.5	2	204.0847,274.0863,366.1336,512.1936,657.2326
6_5_3_1	C105 H174 N6 O76	9.5	1369	-3.63	2	204.0825,292.0986,366.1342,528.1957,657.2310
6_5_3_2	C116 H191 N7 O84	9.5	1009.7	-0.08	3	204.0848,274.0865,292.1064,325.1102,350.1463, 366.1341, 407.1603, 512.1930, 528.1990, 657.2341,690.2388
6_5_3_3	C127 H208 N8 O92	8.2, 8.4	1660.09	-2.82	2	292.1049,325.1143, 366.1318, 407.1682, 512.1848, 657.2322
6_5_4_0	C100 H167 N5 O72	12.6, 13.9	1296.48	0.16	2	204.0760, 325.1102，350.1475, 366.1368, 487.1716, 512.1946,690.2404
6_5_4_1	C111 H184 N6 O80	9.5	1442.04	-0.06	2	204.0858,292.1013,366.1366,407.1605,512.1972,657.2341
6_6_0_3	C117 H191 N9 O85	9.4	1029.04	-0.46	3	204.0839,274.0873,292.0972,325.1062,350.1422, 366.1304, 407.1669, 512.1986, 528.1991, 657.2325,690.2325
6_6_1_3	C123 H201 N9 O89	8.5, 8.9, 9.3, 9.5	1615.57	-4.52	2	204.0856,292.1023,350.1421, 366.1327, 407.1638, 487.1585, 512.1953, 528.1832, 657.2300
6_6_2_0	C96 H160 N6 O69	13.5, 13	1251.96	-0.06	2	204.0857, 325.1106，350.1411, 366.1372, 407.1651, 487.1609, 512.1951, 553.2194, 690.2309
6_6_2_1	C107 H177 N7 O77	8.7, 9.3	1397.51	-2.87	2	204.0824,366.1371,407.1690,512.1938,528.1905,553.2199,657.2314
6_6_2_2	C118 H194 N8 O85	8.1, 9.4	1028.71	0.08	3	204.0836,274.0860,292.0980,350.1419, 366.1381, 407.1683, 512.1845, 528.1892, 657.2284,690.2265
6_6_3_1	C113 H187 N7 O81	8.5	1470.54	-0.83	2	204.0844,274.0821,292.1010,350.1404, 366.1374, 407.1513, 487.1634, 512.1928, 528.1992, 657.2369
6_6_4_1	C119 H197 N7 O85	9.4	1543.08	-0.46	2	204.0822,274.0900,292.1022,350.1493, 366.1352, 407.1611, 512.1929, 528.1938, 657.2276
6_6_5_1	C125 H207 N7 O89	9.3, 8.2	1078.07	-2.89	3	204.0827,274.0895,292.1003,350.1392, 366.1338, 407.1668, 512.1952, 528.1867, 657.2276,690.2332
6_7_0_2	C114 H187 N9 O82	8.4	1499.04	-0.32	2	204.0824,274.0887,292.1025,350.1462, 366.1317, 407.1605, 512.1930, 528.1919, 657.2339,690.2365
6_7_0_4	C136 H221 N11 O98	8, 9.5	1193.43	-2.61	3	204.0839,274.0866,292.0989,350.1451, 366.1328, 407.1651, 487.1685, 512.1933, 528.1920, 657.2340,690.2347
6_7_1_2	C120 H197 N9 O86	8.9, 9.6	1048.05	-1.14	3	204.0836,274.0867,292.0986,325.1130,350.1391, 366.1312, 407.1653, 512.1905, 528.1902, 657.2272,690.2266
6_7_5_2	C144 H237 N9 O102	11.9, 8.7	1242.8	1.18	3	204.0839,274.0875,292.0989,325.1115,350.1405, 366.1313, 407.1606, 487.1665, 512.1989, 528.1904, 657.2279,690.2388
6_8_0_2	C122 H200 N10 O87	8.2	1067.06	-0.98	3	204.0833,274.0892,292.0943,350.1390, 366.1359, 407.1618, 512.1898, 528.1959, 657.2304,690.2294
6_8_1_3	C139 H227 N11 O99	9.4	1213.11	0.6	3	204.0842,274.0890,292.0996,325.1170, 366.1374, 407.1615,512.1916, 528.1933, 657.2251,690.2347
6_9_0_0	C108 H179 N9 O76	13.7	1410.54	0.18	2	204.0824,366.1396,407.1635
6_9_1_3	C147 H240 N12 O104	8	1920.7	-0.15	2	204.0823,292.1037, 366.1335, 407.1586, 512.1973, 528.1951, 657.2230
7_2_0_0	C58 H98 N2 O46	12.8, 13	780.276	-1.02	2	204.0858，366.1356，487.1627
7_3_1_0	C72 H121 N3 O55	12.8, 13.8	954.844	-3.59	2	204.0879, 325.1100,366.1380, 407.1668, 487.1612,528.1937, 569.2065, 690.2368
7_3_1_1	C83 H138 N4 O63	8.7, 9	1100.39	-4.76	2	204.0857,274.0885,292.1005,350.1435, 366.1366, 407.1666, 512.1948, 528.1938, 657.2322,690.2383
7_3_2_0	C78 H131 N3 O59	11.6, 12.1	1028.37	-6.05	2	204.0851, 325.1176，350.1572, 366.1347,407.1651, 487.1612, 512.2006, 528.1814, 553.2141, 569.2162,690.2238
7_4_2_0	C86 H144 N4 O64	13.6	1129.41	-5.72	2	204.0833，325.1221，350.1500，366.1394，407.1576，487.1708, 512.2001，528.1841
7_4_2_3	C119 H195 N7 O88	8.3	1045.04	-2.05	3	204.0845,274.0864,292.0965,350.1436, 366.1373, 407.1588, 512.1879, 528.1919, 657.2332,690.2327
7_5_1_1	C99 H164 N6 O73	9	1303.97	-2.66	2	204.0834,366.1348,512.1919,657.2304
7_5_1_2	C110 H181 N7 O81	8.9, 8.5	1449.51	-2.5	2	204.0858,274.0887,292.1037,350.1348, 366.1346, 407.1578,512.1932, 528.1959, 657.2343,690.2409
7_5_2_1	C105 H174 N6 O77	9.5	1377	-1.21	2	292.1011,366.1346,512.1904, 657.2313
7_5_2_2	C116 H191 N7 O85	9.8	1522.55	-2.27	2	274.0872,366.1370,657.2300
7_5_2_4	C138 H225 N9 O101	8	1813.65	-0.33	2	366.1325, 407.1652,528.1867, 657.2205
7_5_3_1	C111 H184 N6 O81	9.2	1450.03	-2.47	2	204.0840,274.0864,292.1056,315.1053,366.1356,512.1938,553.5057,657.2329
7_6_0_3	C123 H201 N9 O90	8.4, 9.5	1083.06	0.48	3	204.0841,274.0886,292.1079,325.1102 ,350.1406, 366.1339, 407.1620, 512.1916, 528.1975, 657.2304,690.2348
7_6_0_4	C134 H218 N10 O98	9.4	1180.09	-0.66	3	204.0846,274.0879,292.0996,366.1359, 407.1605, 512.1936, 528.1969, 657.2387,690.2421
7_6_1_2	C118 H194 N8 O86	9	1034.37	-5.07	3	204.0848,274.0851,292.1015,366.1353,407.1653,512.1961,528.1904,657.2300
7_6_1_3	C129 H211 N9 O94	9.4	1696.61	-4.53	2	204.0822,274.0893,292.0997,350.1391, 366.1312, 407.1588, 512.1907, 528.1813, 657.2305
7_6_2_1	C113 H187 N7 O82	9.1	1478.54	-1.19	2	204.0832,274.0852,292.1024,350.1442,366.1356,407.1655,512.1923,553.2178,657.2320
7_6_4_1	C125 H207 N7 O90	8.4, 9.4	1083.4	-1.48	3	204.0856,274.0871,292.1032,325.1159,350.1391, 366.1394, 407.1629, 487.1595, 512.1955, 528.1908, 657.2362,690.2308
7_7_0_1	C109 H180 N8 O79	8.6, 8.7	1434.02	-1.13	2	204.0876,274.0874,292.0997,350.1405, 366.1340, 407.1591, 512.1888, 528.1851, 657.2366
7_7_0_2	C120 H197 N9 O87	8.2, 8.9	1053.39	-0.61	3	204.0827,274.0862,292.0987,350.1405, 366.1351, 407.1610, 487.1596, 512.1960, 528.1956, 657.2221,690.2337
7_7_0_3	C131 H214 N10 O95	9.6	1150.75	0.21	3	204.0842,274.0880,292.0974,350.1388, 366.1346, 407.1591, 487.1631, 512.1909, 528.1857, 657.2256,690.2315
7_7_1_1	C115 H190 N8 O83	8.1	1507.05	-0.64	2	204.0818,274.0864,292.1056,350.1377, 366.1341, 407.1574, 512.1969, 528.1884, 657.2369,690.2345
7_7_1_2	C126 H207 N9 O91	8.3	1102.41	0.43	3	204.0841,274.0844,292.0997,350.1478, 366.1374, 407.1628, 512.1969, 528.1956, 657.2343,690.2408
7_7_1_3	C137 H224 N10 O99	9, 9.5	1199.1	-0.08	3	204.0837,274.0879,292.1035,350.1414,366.1386,407.1651,512.1967,528.1922,553.2193,657.2317
7_7_2_2	C132 H217 N9 O95	9.6, 9.7, 10.0	1150.75	-2.6	3	204.0826,274.0872,292.1064,366.1401,512.1865,657.2290
7_7_3_1	C127 H210 N8 O91	8.8, 8.3	1102.41	-1.02	3	204.0882,274.0867,292.1083,366.1345,407.1612,512.1949,657.2362
7_7_4_4	C166 H271 N11 O119	7.9, 8.3	1442.53	-2.08	3	204.0823,292.1013,366.1358, 407.1714,512.1816, 657.2333
7_8_1_1	C123 H203 N9 O88	8.6, 8.2, 9	1608.59	-1.77	2	204.0819,292.1027,366.1369, 407.1600, 512.1869, 528.1849, 657.2339
7_10_0_0	C122 H202 N10 O86	12.8, 12.5	1062.4	0.25	3	204.0846, 325.1103， 366.1322, 407.1605, 487.1683, 528.1833, 569.2106, 690.2389
8_3_1_2	C100 H165 N5 O76	8.1	1327.47	-1.69	2	204.0822,274.0885,292.0970,350.1415, 366.1323, 407.1591, 512.1969, 657.2390,690.2325
8_4_1_1	C97 H161 N5 O73	8.7	1283.46	-2.15	2	204.0868,274.0847,292.1009,350.1495, 366.1336, 407.1605,512.1931, 528.1885, 657.2362
8_5_1_0	C94 H157 N5 O70	12.7, 13	1239.45	-0.32	2	204.0812, 325.1102，350.1334, 366.1336, 407.1606, 487.1634, 528.1923, 553.2106, 569.2049, 690.2366
8_5_1_4	C138 H225 N9 O102	8.1, 8.3	1821.65	-0.06	2	204.0821,274.0864,292.0938,325.1089,366.1352, 407.1699, 512.1989, 657.2322
8_5_2_2	C122 H201 N7 O90	8.3, 8.8, 9.4, 9.7	1069.39	-0.44	3	204.0826,274.0872,292.0944,366.1314, 407.1672, 487.1558, 512.1935, 528.1864, 657.2391,690.2305
8_5_3_1	C117 H194 N6 O86	9.4, 9.6	1531.06	-0.93	2	204.0879,274.0864,292.0962,350.1448, 366.1348, 407.1682, 512.1935, 528.1852, 657.2259,690.2379
8_5_3_3	C139 H228 N8 O102	7.9, 9.4	1822.16	-0.31	2	204.0868,274.0873,325.1117,366.1381, 657.2322
8_6_0_1	C107 H177 N7 O79	8.1	1413.51	-1.06	2	204.0824,274.0887,292.0971, 366.1352, 407.1604, 512.1897, 528.1991, 657.2321
8_6_1_2	C124 H204 N8 O91	9.1, 9.3	1088.73	0.6	3	204.0857,274.0863,292.1043,350.1494, 366.1335, 407.1635, 487.1596, 512.1912, 528.1905, 657.2232,690.2326
8_6_2_1	C119 H197 N7 O87	8.3, 8.5, 8.9	1040.05	-1.06	3	204.0847,274.0907,292.1028,350.1385,366.1386,512.1948,657.2307
8_6_2_2	C130 H214 N8 O95	9.5	1137.08	-2.5	3	204.0840,274.0864,292.1056,315.1053,366.1356,512.1938,553.5057,657.2329
8_6_2_3	C141 H231 N9 O103	9.8	1234.11	-3.96	3	204.0813,274.0914,292.0996,350.1422, 366.1384, 407.1636,512.1985, 528.1994, 657.2242,690.2362
8_6_3_1	C125 H207 N7 O91	8.5, 8.9, 9.1, 9.3	1088.73	-2.03	3	204.0852,274.0893,292.1052,366.1374,407.1604,512.1931,528.1941,657.2304
8_6_3_3	C147 H241 N9 O107	9.6, 9.7	1282.8	-1	3	204.0812,292.0957, 366.1347, 407.1620,512.1916, 528.1956, 657.2303
8_6_4_1	C131 H217 N7 O95	8.4, 9.5	1137.75	-2.71	3	204.0867,274.0834,292.0985,350.1376, 366.1317, 407.1541, 487.1732, 512.1882, 528.1949, 657.2339,690.2307
8_7_0_2	C126 H207 N9 O92	8.2, 8.4, 8.9	1660.6	-0.13	2	204.0847,292.0973,366.1326,407.1689,512.1935,553.2175,657.2327
8_7_1_2	C132 H217 N9 O96	8.3, 9.4	1733.63	-0.12	2	204.0849,274.0859,292.0999,350.1419, 366.1306, 407.1619, 512.1892, 528.1939, 657.2379
8_7_2_3	C149 H244 N10 O108	9.3, 9.5, 10.5	1295.79	-1.04	3	292.0952,366.1374,407.1635,657.2378
8_8_0_1	C123 H203 N9 O89	8.9, 9.6	1616.59	1.05	2	204.0833,292.1036, 366.1323, 407.1659,512.1973, 528.1953, 657.2302
8_8_1_1	C129 H213 N9 O93	8.2	1689.62	0.01	2	274.0867,350.1392, 366.1345, 512.1927, 528.1984, 657.2322
8_8_1_3	C151 H247 N11 O109	9.4, 8	1320.82	1.21	3	204.0849,274.0912,292.0995,325.1143,350.1405, 366.1363, 407.1637, 512.1967, 528.1895, 657.2363,690.2306
8_9_0_0	C120 H199 N9 O86	12.8, 13.8	1572.58	1.88	2	204.0855, 325.1102，366.1321, 487.1511, 569.2119
8_9_0_1	C131 H216 N10 O94	9.2, 9.5	1145.75	-3.26	3	204.0831,274.0885,292.0993,350.1404, 366.1340, 407.1617,512.1969, 528.1992, 657.2326,690.2357
8_10_0_4	C172 H280 N14 O123	8.8	1504.88	1.22	3	204.0881,274.0886, 366.1346, 407.1604, 512.1916, 657.2308
8_10_1_4	C178 H290 N14 O127	7.9	1553.23	-0.21	3	325.1091, 366.1381, 407.1684, 512.1965, 657.2329,690.2303
9_2_0_0	C70 H118 N2 O56	12.3, 12	942.322	-4.75	2	204.0815, 325.1086，366.1337, 407.1698, 487.1636, 528.1904, 690.2329
9_4_1_0	C92 H154 N4 O70	12.3, 12.6	1218.94	0.61	2	204.0835, 325.1116，366.1366, 407.1588, 487.1628, 528.1960, 553.2155, 690.2311
9_4_2_0	C98 H164 N4 O74	11.4, 12.2	861.641	0.12	3	204.0856, 325.1140，350.1449, 366.1337, 407.1604, 487.1647, 569.2181
9_6_2_1	C125 H207 N7 O92	8.9, 9.3	1640.59	-0.23	2	204.0822,274.0872,292.1049,325.1125,350.1434, 366.1313, 407.1651, 512.1905, 657.2358
9_6_2_2	C136 H224 N8 O100	8.8, 9.5	1191.1	0.03	3	204.0833,274.0864,292.0956,325.1156,350.1420, 366.1386, 407.1641, 512.1999, 528.1993, 657.2373,690.2389
9_7_0_2	C132 H217 N9 O97	9.2, 9.5	1741.63	1.96	2	204.0849,292.1056,350.1415, 366.1351, 512.1936, 657.2329,690.2353
9_7_0_3	C143 H234 N10 O105	8, 745, 9, 9.6, 9.7	1258.45	-1.4	3	204.0868,274.0875,292.0969,350.1465, 366.1337, 407.1606, 512.1896, 528.1928, 657.2302,690.2390
9_7_0_4	C154 H251 N11 O113	10.1, 10.7	1355.81	-0.1	3	204.0824,274.0824, 366.1337, 407.1636, 512.1880, 528.1903, 657.2384
9_7_1_2	C138 H227 N9 O101	8.5, 9, 9.6	1814.66	1.06	2	204.0835,292.0983,325.1128, 366.1372, 407.1621, 512.1829, 528.2005, 657.2323
9_8_0_1	C129 H213 N9 O94	9.5	1697.62	-0.5	2	204.0844,274.0848,292.1056, 366.1350, 407.1667,512.1938, 528.1936, 657.2264,690.2399
9_8_1_3	C157 H257 N11 O114	8	1375.17	0.37	3	204.0823,274.0789,292.1063,350.1449, 366.1339, 407.1686, 512.1946, 528.1870, 657.2399,690.2285
9_9_0_1	C137 H226 N10 O99	9, 9.5	1199.77	-1.25	3	204.0800,274.0872,292.1067,350.1360, 366.1343, 407.1617,512.1967, 528.1941, 657.2256,690.2366
9_10_1_3	C173 H283 N13 O124	8.4, 8.8	1510.55	1.2	3	204.0845,366.1306, 407.1619, 528.1901, 657.2226
