# Supplementary material for: Comprehensive N-glycosylation profiling of recombinant spike S1 protein from the wild-type SARS-CoV-2 and its variants
Source: Front Immunol. 2025 Jul 16;16:1592142. doi: 10.3389/fimmu.2025.1592142 (PMC12314560; doi:10.3389/fimmu.2025.1592142)
Supplement: Supplementary file 3 [file Table2.xlsx]

## Sheet: Modified N-glycans
Table S2. Identification of modified acetylated N-glycans released from the S protein by using TiO2-PGC chip LC coupled with TOF MS
Name	Formula	Retention Time	Measured mass (m/z)	Diff (Tgt, ppm)	Z	MS/MS fragments (m/z)
4_5_0_2+OAc	C88 H143 N7 O64	7.8,8.0	1162.42	-1.45	2	204.0832, 274.0851, 292.0996, 350.1389, 366.1361, 407.1612, 454.1495, 512.1933, 528.1888, 553.2207, 657.2229, 690.2464,699.2497*
4_5_2_3+OAc	C111 H180 N8 O81	9.5	1462.03	5.41	3	204.0858, 292.1010, 366.1368, 407.1708, 528.1813, 657.2281, 699.2548*
4_6_0_2+OAc	C96 H156 N8 O69	7.9	1263.96	1.46	2	204.0834, 292.1103, 350.1406, 366.1324, 407.1565, 512.1988, 528.1859, 569.2364, 657.22, 699.2623*
5_3_1_2+OAc	C84 H137 N5 O63	8.8	1112.89	0.84	2	204.0887, 274.0946, 292.1006, 350.1412, 366.1371, 407.1568, 496.1736*, 512.1870,657.2267,690.2449,699.2625*
5_4_1_1+OAc	C81 H133 N5 O59	7.9	1060.89	0.1	2	204.0838, 274.0859, 292.0956, 325.1045, 350.1463, 366.1343, 407.1572, 454.1553, 487.1627, 512.1996, 528.1859, 553.2226, 569.2138, 657.2270, 690.2426,699.2462*
5_4_2_1+OAc	C87 H143 N5 O63	8.7	1133.92	3.1	2	204.0850, 274.0875, 292.1018, 350.1391, 366.1366, 407.1619, 512.1965, 528.1883,553.2183,657.2291,690.2436,699.2448*
5_5_1_1+OAc	C89 H146 N6 O64	7.9	1162.93	-2.13	2	204.0845, 274.0907, 292.1003, 350.1425, 366.1388, 407.1574, 454.1444, 496.1771*，512.1861, 528.1889, 553.2177, 657.2250, 690.2422,699.2497*
5_5_2_1+OAc	C95 H156 N6 O68	7.9	1235.45	-1.58	2	204.0867, 292.0983, 350.1380, 366.1327, 407.1602, 512.1986, 528.2085, 657.2285 690.2461,699.2539*
5_5_2_3+OAc	C117 H190 N8 O86	8.3,9.4	1543.05	-0.36	3	204.0842, 274.08, 366.1367, 407.1586, 454.1470, 512.1887, 528.1811, 553.2140, 569.21, 657.2286，699.2357*
5_5_3_2+OAc	C112 H183 N7 O81	9.5	1462.03	0.09	3	204.0844, 274.0889, 292.1003, 350.1438, 366.1360, 407.1619, 512.1941,528.1874,553.2165,657.2279,690.2465,699.2594*
5_6_1_3+OAc	C119 H193 N9 O87	8.9	1562.55	-1.08	3	204.0862, 274.0907, 292.1039, 366.1347, 407.1661, 496.1804*, 512.1858, 528.1905,657.2272,690.2343, 699.2521*
5_7_0_2+OAc	C110 H179 N9 O79	8.3	1447.02	-1.89	2	366.1356, 407.1589, 454.1573, 512.1888, 528.1850, 553.2167, 657.2248,699.2401*
6_3_1_1+OAc	C79 H130 N4 O59	8.5	1040.38	3.77	2	204.0872, 274.0907, 292.1012, 366.1344, 407.1635, 512.1923, 528.1905, 657.2357,690.2388, 699.2481*
6_3_2_1+OAc	C85 H140 N4 O63	8.8	1113.4	2.95	2	204.0842, 274.0876, 292.0995, 350.1404, 366.1359, 407.1628, 496.1962*, 512.1928, 528.1836,657.2294,699.2682*
6_4_2_1+OAc	C93 H153 N5 O68	9.1	1206.44	-0.46	2	204.0849, 274.0878,292.1052, 350.1447, 366.1380, 407.1535, 496.1820*,512.1786, 528.1978, 569.2213, 657.2231, 690.2323,699.2519*
6_4_2_2+OAc	C104 H170 N6 O77	9.5	1368.99	1.68	3	204.0851, 274.0901,366.1363,407.1640, 528.1822,657.2284,699.2540*
6_5_1_1+OAc	C95 H156 N6 O69	7.9,8.7	1243.45	-1.48	2	204.0827, 274.0904, 366.1320, 407.1692, 553.2107, 657.2374,699.2408*
6_5_1_3+OAc	C117 H190 N8 O87	9.2	1034.37	5.91	3	204.0886, 274.0889, 292.1007, 350.1458, 366.1344, 512.2096, 528.1908,553.2171,657.2266,690.2302,699.2643*
6_5_2_3+OAc	C123 H200 N8 O91	9.7	1083.06	4.41	3	204.0848, 274.0904, 292.0977, 366.1359, 512.1919, 528.1870, 657.2271, 699.2394*
6_5_3_2+OAc	C118 H193 N7 O86	8.2	1023.37	-1.33	3	204.0869, 274.0883,292.1016, 366.1367, 512.2025, 657.2329,699.2440*
6_5_3_3+OAc	C129 H210 N8 O95	9.4	1131.74	0.14	3	204.0842, 274.0877, 292.0974, 350.1417, 366.1343, 407.1602, 454.1467, 512.1878, 528.1843, 553.2129, 657.227·, 690.2329，699.2496*
7_5_2_2+OAc	C118 H193 N7 O87	9	1034.71	0.57	3	204.0886, 274.0889, 292.0977, 350.1458, 366.1344, 512.2096, 528.1908, 657.2302,699.2643*
7_5_3_2+OAc	C124 H203 N7 O91	8.4,9.2	1624.58	-0.67	3	204.0820, 292.0998, 350.1391, 366.1377, 407.1618, 454.1458, 512.1920, 528.1845, 553.2154, 569.2068, 657.2223, 690.2431,699.2642*
7_5_3_3+OAc	C135 H220 N8 O100	9.6	1778.14	3.94	3	204.0838, 366.1348, 407.1605, 512.1868, 657.2349, 699.2572*
7_6_1_3+OAc	C131 H213 N9 O97	9.7	1156.42	2.02	3	204.0840, 274.0904, 366.1377, 407.1604, 657.2254, 699.2580*
7_6_3_2+OAc	C132 H216 N8 O96	9.7	1145.07	-1.38	3	204.0855, 274.0893, 292.0976, 350.1427, 366.137059, 512.1914, 657.2245,699.2638*
7_7_2_2+OAc	C134 H219 N9 O97	9.6	1170.09	-0.88	3	204.0838, 274.0860, 292.0992, 325.1100,366.1313, 407.1602, 454.1427, 512.1855, 528.1860, 553.2131, 569.2050, 657.2212,699.2383*
* Key fragments containing acetylated group information
