# Supplementary material for: Comprehensive N-glycosylation profiling of recombinant spike S1 protein from the wild-type SARS-CoV-2 and its variants
Source: Front Immunol. 2025 Jul 16;16:1592142. doi: 10.3389/fimmu.2025.1592142 (PMC12314560; doi:10.3389/fimmu.2025.1592142)
Supplement: Supplementary file 4 [file Table3.xlsx]

## Sheet: Modified N-glycans in VOCs
	Table S3. Acetylated modified N-glycans released from the S protein in different VOCs
Variants	Region	Name	Retention time	Measured mass (m/z)	Z
WT	S1	4_5_2_3+OAc	9.159	1462.53	2
		5_4_2_1+OAc	8.542	1133.92	2
		5_5_3_2+OAc	9.426	1462.53	2
		5_6_1_3+OAc	8.926	1571.56	3
		6_3_1_1+OAc	8.209	1040.37	2
		6_3_2_1+OAc	8.359	1113.4	2
		6_4_2_1+OAc	8.876	1215.44	2
		6_4_2_2+OAc	9.443	1368.99	2
		6_5_1_3+OAc	9.376	1551.05	3
		6_5_2_3+OAc	9.343	1624.58	3
		6_5_3_2+OAc	9.376	1543.56	2
		7_5_2_2+OAc	9.66	1551.05	3
		7_5_3_3+OAc	10.043	1778.14	3
		7_6_1_3+OAc	10.127	1733.62	3
	RBD	4_5_2_3+OAc	10.318	1461.51	3
		5_3_1_2+OAc	8.633	1112.89	2
		5_4_1_1+OAc	8.583	1060.89	2
		5_5_2_3+OAc	9.067	1029.03	3
		6_3_1_1+OAc	8.717	1040.38	2
		6_3_2_1+OAc	8.633	1113.41	2
		6_4_2_2+OAc	8.967	1368.49	2
		6_5_3_3+OAc	9.05	1131.73	3
		7_5_2_2+OAc	9.134	1551.56	3
		7_5_3_3+OAc	9.918	1185.76	3
		7_6_3_2+OAc	9.05	1151.08	3
Alpha	S1	4_5_2_3+OAc	9.512	1462.02	2
		5_3_1_2+OAc	8.562	1112.9	2
		5_4_2_1+OAc	8.528	1133.91	2
		5_5_3_2+OAc	9.095	1462.53	2
		5_6_1_3+OAc	8.912	1571.55	2
		6_3_1_1+OAc	8.178	1040.37	2
		6_3_2_1+OAc	8.362	1113.4	2
		6_4_2_1+OAc	8.178	1215.44	2
		6_4_2_2+OAc	9.396	1368.99	2
		6_5_1_3+OAc	9.012	1551.05	2
		6_5_2_3+OAc	9.346	1624.07	2
	RBD	4_6_0_2+OAc	8.435	1263.96	2
		5_3_1_2+OAc	8.636	1112.89	2
		6_3_1_1+OAc	8.752	1040.38	2
		6_4_2_1+OAc	8.452	1206.44	2
		6_4_2_2+OAc	8.952	1368.99	3
		7_5_2_2+OAc	8.952	1034.71	3
		7_6_3_2+OAc	9.086	1145.07	3
Beta	S1	4_5_2_3+OAc	9.362	1462.02	2
		5_3_1_2+OAc	8.511	1112.9	2
		5_4_2_1+OAc	8.561	1133.91	2
		5_6_1_3+OAc	8.911	1571.56	2
		6_3_1_1+OAc	8.444	2080.73	2
		6_3_2_1+OAc	8.344	1113.4	2
		6_4_2_1+OAc	7.794	1215.44	2
		6_4_2_2+OAc	8.961	1368.98	2
		6_5_1_3+OAc	9.028	1551.05	3
		6_5_2_3+OAc	9.345	1624.07	3
		7_5_2_2+OAc	9.178	1551.55	2
		7_5_3_3+OAc	9.962	1778.13	3
		7_6_1_3+OAc	9.745	1733.61	3
		7_6_3_2+OAc	9.512	1726.12	2
	RBD	4_5_2_3+OAc	9.99	1462.03	3
		5_3_1_2+OAc	8.522	1112.89	2
		5_4_1_1+OAc	8.456	1060.89	2
		5_5_3_2+OAc	9.556	1462.02	3
		6_3_1_1+OAc	8.606	1040.37	2
		6_4_2_2+OAc	8.822	1368.98	3
		7_5_3_2+OAc	9.74	1624.59	3
		7_6_3_2+OAc	8.939	1145.09	3
Delta	S1	4_5_2_3+OAc	9.509	1462.52	2
		5_3_1_2+OAc	8.792	1112.9	2
		5_4_2_1+OAc	8.459	1133.91	2
		5_5_3_2+OAc	9.343	1462.54	2
		5_6_1_3+OAc	8.926	1571.56	2
		6_3_1_1+OAc	8.192	1040.37	2
		6_3_2_1+OAc	8.092	1113.4	2
		6_4_2_2+OAc	9.409	1368.99	2
		6_5_1_3+OAc	9.009	1551.55	2
		6_5_2_3+OAc	9.393	1624.07	3
		7_5_2_2+OAc	8.692	1551.55	2
		7_5_3_3+OAc	9.993	1778.13	3
	RBD	4_5_0_2+OAc	8.83,9.13	1161.91	2
		4_5_2_3+OAc	10.314	1462.02	3
		4_6_0_2+OAc	9.13	1263.95	2
		5_3_1_2+OAc	9.08	1112.89	2
		5_4_1_1+OAc	7.996	1060.89	2
		5_5_1_1+OAc	8.596	1162.43	2
		5_5_2_3+OAc	9.547	1029.03	3
		5_5_3_2+OAc	10.314	1462.53	3
		6_3_1_1+OAc	8.513	1040.37	2
		6_4_2_1+OAc	8.463	1215.44	2
		6_4_2_2+OAc	9.013	912.99	3
		6_5_1_1+OAc	8.646	1243.94	2
		6_5_1_3+OAc	9.58	1034.36	3
		6_5_2_3+OAc	10.047	1083.05	3
		7_5_2_2+OAc	9.046	1034.37	3
		7_5_3_2+OAc	9.864	1083.39	3
Gamma	S1	4_5_2_3+OAc	9.094	1462.02	2
		5_3_1_2+OAc	8.343	1113.4	2
		5_4_2_1+OAc	8.66	1133.91	2
		5_5_3_2+OAc	9.094	1462.54	2
		5_6_1_3+OAc	8.46	1571.55	2
		6_3_1_1+OAc	8.193	2079.74	2
		6_3_2_1+OAc	8.11	1113.4	2
		6_4_2_1+OAc	8.11	1214.94	2
		6_5_1_3+OAc	9.027	1551.05	3
		6_5_2_3+OAc	9.41	1624.08	3
		7_5_3_3+OAc	10.011	1778.13	3
		7_7_2_2+OAc	8.543	1754.64	2
	RBD	4_5_0_2+OAc	9.083	1162.41	2
		4_5_2_3+OAc	10.25	975.011	3
		4_6_0_2+OAc	9.1	1263.96	2
		5_3_1_2+OAc	9.1	1113.4	2
		5_4_1_1+OAc	7.715	1060.89	2
		5_5_1_1+OAc	8.533	1162.43	2
		6_3_1_1+OAc	9.2	1040.37	2
		6_4_2_1+OAc	9.116	1214.94	2
		6_4_2_2+OAc	8.766	1368.99	2
		6_5_2_3+OAc	10.1	1083.05	3
		7_5_2_2+OAc	10.2	1551.56	2
Lambda	S1	4_5_2_3+OAc	9.574	1462.02	2
		5_3_1_2+OAc	8.857	1112.9	2
		5_4_2_1+OAc	8.557	1133.91	2
		5_6_1_3+OAc	9.374	1571.55	3
		6_3_1_1+OAc	8.49	1040.37	2
		6_3_2_1+OAc	8.373	1113.4	2
		6_4_2_1+OAc	7.856	1214.94	2
		6_5_1_3+OAc	9.04	1551.04	3
		6_5_2_3+OAc	9.741	1624.08	3
		6_5_3_2+OAc	9.707	1543.56	2
		7_5_3_3+OAc	10.058	1778.13	3
		7_6_3_2+OAc	10.041	1726.12	3
	RBD	4_5_0_2+OAc	9.066	1162.42	2
		4_5_2_3+OAc	10.2	1462.02	2
		5_3_1_2+OAc	8.333	1112.9	2
		5_4_2_1+OAc	8.599	1133.92	2
		5_5_1_1+OAc	8.5	1162.92	2
		5_6_1_3+OAc	9.684	1048.03	3
		6_3_1_1+OAc	9.884	1040.37	2
		6_4_2_1+OAc	8.449	1215.45	2
		6_4_2_2+OAc	8.433	1368.99	2
		6_5_1_1+OAc	9.066	1243.95	2
		6_5_1_3+OAc	9.55	1034.37	3
		6_5_2_3+OAc	10.05	1083.06	3
		6_5_3_3+OAc	11.685	1131.73	3
		7_5_2_2+OAc	9.55	1034.7	3
		7_5_3_3+OAc	11.551	1186.09	3
