# Supplementary material for: Comprehensive N-glycosylation profiling of recombinant spike S1 protein from the wild-type SARS-CoV-2 and its variants
Source: Front Immunol. 2025 Jul 16;16:1592142. doi: 10.3389/fimmu.2025.1592142 (PMC12314560; doi:10.3389/fimmu.2025.1592142)
Supplement: Supplementary file 5 [file Table4.xlsx]

## Sheet: 2,3 and 2,6 linked N-glycan 
Table S4. Alpha 2,3 and 2,6 linked acidic N-glycans released from the S protein
Name	Formula	2,3 - linked	2,6-linked
4_4_1_1	C73 H121 N5 O53	8.845	8.094, 8.394
4_5_2_1	C87 H144 N6 O62	8.761,8.494,8.378	8.128
4_6_2_1	C95 H157 N7 O67	9.061	8.761
4_6_2_3	C117 H191 N9 O83	9.662	-
5_4_0_1	C73 H121 N5 O54	8.678, 8.845	7.944, 8.194, 8.361
5_4_0_3	C95 H155 N7 O70	-	8.711, 9.011
5_4_1_1	C79 H131 N5 O58	9.412, 8.911, 8.645	8.228, 8.461
5_4_1_2	C90 H148 N6 O66	9.412	9.061
5_4_2_1	C85 H141 N5 O62	8.802	8.118, 8.368
5_5_1_2	C98 H161 N7 O71	8.711 ,9.145, 9.328	8.03, 8.294
5_5_2_1	C93 H154 N6 O67	8.378,8.945	7.777
5_6_3_1	C107 H177 N7 O76	9.028,9.278	8.428, 8.695
5_7_0_2	C108 H177 N9 O77	9.328	8.85, 8.65
6_5_0_4	C120 H195 N9 O88	9.395	-
6_5_1_2	C104 H171 N7 O76	9.178, 9.345	9.061
6_5_3_3	C127 H208 N8 O92	8.17, 8.394	-
6_6_1_3	C123 H201 N9 O89	8.528, 8.861,9.278, 9.528	-
6_6_2_1	C107 H177 N7 O77	9.312	8.678
6_7_1_2	C120 H197 N9 O86	9.612	8.911
7_3_1_1	C83 H138 N4 O63	8.969	8.702
7_5_3_1	C111 H184 N6 O81	9.228	-
7_6_1_2	C118 H194 N8 O86	8.985	-
7_7_0_1	C109 H180 N8 O79	-	8.561,8.728
7_7_0_2	C120 H197 N9 O87	8.902	8.185
7_7_0_3	C131 H214 N10 O95	9.545	-
7_7_1_1	C115 H190 N8 O83	-	8.061
7_7_1_3	C137 H224 N10 O99	9.462	9.011
7_7_2_2	C132 H217 N9 O95	9.545	-
7_7_3_1	C127 H210 N8 O91	-	8.802, 8.335
7_8_1_1	C123 H203 N9 O88	8.995	-
8_5_2_2	C122 H201 N7 O90	8.828，9.378，9.662	8.344
8_5_3_1	C117 H194 N6 O86	9.378，9.628	-
8_6_1_2	C124 H204 N8 O91	9.085, 9.336	-
8_6_2_1	C119 H197 N7 O87	8.902	8.252,8.468
8_6_2_2	C130 H214 N8 O95	9.512	-
8_6_2_3	C141 H231 N9 O103	9.795	-
8_6_3_1	C125 H207 N7 O91	8.911, 9.095 ,9.312	8.461
8_6_3_3	C147 H241 N9 O107	9.562, 9.678	-
8_6_4_1	C131 H217 N7 O95	9.512	-
8_7_0_2	C126 H207 N9 O92	8.161, 8.378, 8.845	-
8_7_1_2	C132 H217 N9 O96	8.828, 9.195, 9.495	-
8_7_2_3	C149 H244 N10 O108	9.312, 9.528, 10.496	-
8_8_0_1	C123 H203 N9 O89	8.861, 9.578	-
8_9_0_1	C131 H216 N10 O94	9.228, 9.528	-
9_6_2_1	C125 H207 N7 O92	8.895, 9.312	-
9_6_2_2	C136 H224 N8 O100	8.8	9.512
9_7_0_2	C132 H217 N9 O97	9.178, 9.495	-
9_7_0_3	C143 H234 N10 O105	9.011, 9.545, 9.678	8745
9_7_0_4	C154 H251 N11 O113	10.062, 10.712	-
9_7_1_2	C138 H227 N9 O101	8.511, 8.995,9.595	-
9_9_0_1	C137 H226 N10 O99	9.028, 9.462	-
