# Supplementary material for: Comprehensive N-glycosylation profiling of recombinant spike S1 protein from the wild-type SARS-CoV-2 and its variants
Source: Front Immunol. 2025 Jul 16;16:1592142. doi: 10.3389/fimmu.2025.1592142 (PMC12314560; doi:10.3389/fimmu.2025.1592142)
Supplement: Supplementary file 6 [file Table5.xlsx]

## Sheet: Sheet1
Table S5. Identification of N-glycopeptides in recombinant SARS-CoV-2 S1 proteins from wild-type and its var-iants by UHPLC-Q-TOF-MS.
Name	Molecular Formula	Molecular Ion	Measured Mass (m/z)	Error (ppm)	RT (min)	MS/MS Fragments (m/z)
(N17_Chymot) 3_6_3_0	C150 H246 N24 O77	[M+4H]4+	904.907	-2.1	64.68	204.0871, 366.2080, 456.0197, 569.2841, 587.2873, 628.3618, 710.2965, 1688.5787, 1776.3823
(N17_Chymot) 6_6_0_1(1A)	C166 H273 N23 O87 S	[M+3H]3+	1338.58	-0.97	87.33	274.0929, 366.1382, 454.1594, 657.2272, 913.7840, 1284.3895, 1477.9604, 1599.2572
(N17_Chymot) 6_7_1_1(1A)	C180 H296 N24 O96 S	[M+3H]3+	1454.97	0.62	89.62	204.0839, 274.0893, 292.1005, 366.1367, 454.1586, 510.3739, 657.2293, 897.3186, 1048.6030, 1212.1568, 1405.8876
(N17_Chymot) 7_5_0_3(3A)	C181 H294 N26 O104	[M+3H]3+	1499.63	1.67	78.98	292.1056, 366.1459, 586.6930, 837.5097, 888.0793, 961.7924, 1077.6155, 1305.5918, 1387.8284, 1638.0157, 1940.6242, 1957.6202
(N17_Chymot) 7_5_3_0	C171 H283 N21 O91 S	[M+3H]3+	1373.93	-2.26	68.54	204.0918, 366.1366, 512.1953, 571.1520, 657.2441, 1253.7511, 1318.9937
(N17_Chymot) 7_7_4_0	C193 H319 N23 O105 S	[M+3H]3+	1558.01	-1.41	86.93	366.1434, 407.1688, 512.1813, 546.9933, 1042.7230, 1247.1874, 1387.3742, 1441.5917, 1484.9533, 1532.6021, 1573.1741, 1625.8624, 1735.7249
(N17_Try) 3_7_0_0	C184 H303 N33 O78 S2	[M+3H]3+	1430.02	1.05	89.23	204.0848, 366.1346,919.9795, 1180.0345, 1208.6830, 1299.26580, 1704.9486, 1617.6837, 1738.4973
(N17_Try) 4_2_0_0	C153 H246 N28 O58 S2	[M+4H]4+	867.924	2.07	82.66	162.4171, 204.0851, 649.7944, 786.8210, 874.4467
(N17_Try) 4_3_1_1(1A)	C94 H160 N14 O57	[M+2H]2+	1199.51	-2.5	47.01	274.0891, 292.1028, 472.0377, 528.3024, 657.0598, 690.7405, 963.3128, 1053.1908, 1740.2985
(N17_Try) 4_4_1_2(2A)	C113 H190 N16 O70	[M+2H]2+	1446.6	0.55	38.57	292.1029, 366.1120, 472.0377, 657.3769, 1118.35982, 1211.5468, 1263.1427
(N17_Try) 4_6_0_0	C182 H300 N32 O78 S2	[M+3H]3+	1416.34	-0.28	89.23	186.0829, 204.0817, 222.0955, 366.1343, 1180.2176, 1291.7162, 1348.2419
(N17_Try) 4_6_0_1(1A)	C193 H317 N33 O86 S2	[M+4H]4+	1135.28	-2.64	89.3	204.0849, 292.0975, 366.1389, 587.7264, 799.6667, 1096.8631, 1011.5436, 1214.6080, 1444.4711, 1460.6045, 2067.7857
(N17_Try) 5_2_0_0	C159 H256 N28 O63 S2	[M+4H]4+	908.437	1.43	82.46	204.0863, 366.1280, 469.2686, 581.3738, 803.2803, 1410.639, 1604.3562, 1847.7642
(N17_Try) 5_7_0_0	C196 H323 N33 O88 S2	[M+3H]3+	1538.05	-1.3	89.22	204.0887, 366.1362, 407.1667, 18520.2776, 1622.2192, 1704.5860
(N17_Try) 5_7_0_1(1A)	C207 H340 N34 O96 S2	[M+4H]4+	1226.56	-1.39	89.27	204.0861, 292.1035, 366.1403, 657.2335, 736.3842, 842.9662, 1116.2102, 1373.0044, 1398.6701, 1430.4186
(N17_Try) 5_7_0_2(2A)	C218 H357 N35 O104 S2	[M+4H]4+	1299.34	-0.62	89.32	204.0872, 292.1042, 366.1342, 1168.6344, 1207.7794, 1390.0852, 1426.5967, 1719.7563, 1932.2507
(N17_Try) 7_2_0_0	C171 H276 N28 O73 S2	[M+4H]4+	989.46	-1.72	82.09	204.0802, 366.1359, 648.0209, 769.4220, 867.8240, 1029.7419, 1716.8136
(N61_Chymot) 3_4_2_0	C89 H141 N11 O52	[M+2H]2+	1098.94	0.82	52.67	204.0843, 366.1486, 455.2417, 546.2029, 553.2239, 642.4270, 684.6808, 851.0526, 1018.5117
(N61_Chymot) 3_6_3_0	C111 H177 N13 O66	[M+2H]2+	1375.06	2.91	44.7	204.0844, 366.1374, 407.6303, 593.9893, 707.6383, 801.1506, 1087.6398, 1737.5218
(N61_Chymot) 3_7_1_0	C107 H170 N14 O63	[M+2H]2+	1330.54	2.71	14.11	204.0861, 366.1356, 617.6407, 974.6424, 1158.7382, 1174.3792, 1231.9545, 1298.0833, 1846.0626
(N61_Chymot) 4_5_1_1(1A)	C108 H171 N13 O66	[M+2H]2+	1354.03	-2.36	46.43	204.0855, 292.8281, 366.1400, 528.1984, 553.7908, 767.0509, 782.2803, 837.0827, 998.9982, 1054.0206, 1096.7973, 1154.9937, 1258.7685, 1752.6247
(N61_Chymot) 5_7_0_0	C113 H180 N14 O69	[M+3H]3+	946.705	-2.85	64.86	186.0742, 204.0866, 366.1372, 669.1274, 671.3374, 731.5692, 739.7549, 793.1913, 824.0072, 838.6200, 851.3128, 1281.7648, 1340.5387, 1849.5071, 2269.7249
(N61_Chymot) 6_6_5_1(1A)	C152 H244 N14 O97	[M+4H]4+	955.374	2.3	46.09	204.0861, 274.0921, 366.1373, 488.1186, 506.1449, 642.1377, 657.2353, 791.2694, 947.7948, 1186.7239, 1654.7713
(N61_Chymot) 6_6_5_2(2A)	C163 H261 N15 O105	[M+4H]4+	1028.15	1.56	46.54	274.0940, 292.1065, 366.1442, 657.2403, 664.2245, 741.3944, 864.3075, 903.1983, 1397.0350
(N61_Chymot) 6_7_0_0	C119 H190 N14 O74	[M+2H]2+	1500.58	-1.53	57.04	366.1520, 510.8703, 713.2296, 757.0975, 946.6260, 1318.5504, 1885.5881
(N61_Chymot) 7_6_1_0	C123 H197 N13 O78	[M+3H]3+	1035.74	0.77	70.81	204.0880, 366.1426, 407.1590, 411.3096, 659.8041, 678.6407, 731.4041, 770.2816, 819.2921, 915.4060
(N61_Chymot) 7_6_2_0	C129 H207 N13 O82	[M+3H]3+	1084.42	1.94	70.1	204.0870, 348.7110, 350.1399, 366.1353, 407.1594, 530.0066, 553.0827, 674.3414, 792.165, 841.3308, 1030.4939
(N61_Chymot) 7_7_2_0	C137 H220 N14 O87	[M+3H]3+	1152.12	1.56	44.55	204.0928, 366.1417, 681.3149, 749.8678, 859.5130, 906.5588, 1044.6740, 1103.4015
(N74_Chymot) 3_3_1_0	C103 H168 N22 O51	[M+3H]3+	844.046	-2.84	37.39	204.3220, 366.1416, 405.8950, 614.2600, 672.7774, 707.4856, 731.1704, 1082.9892
(N74_Chymot) 3_4_1_0	C111 H181 N23 O56	[M+4H]4+	684.056	-2.78	37.52	204.0872, 355.0769, 366.1412, 410.1493, 424.6262, 547.7249, 592.0620, 893.0206
(N74_Chymot) 3_5_1_0	C119 H194 N24 O61	[M+3H]3+	979.437	2.76	37.49	204.0871, 366.1357, 389.0553, 893.2171, 903.5791, 1192.8962, 1300.3661
(N74_Chymot) 3_5_2_0	C125 H204 N24 O65	[M+4H]4+	771.343	1.56	36.66	186.0757, 204.0873, 366.1114, 615.4494, 629.1864, 791.8964, 920.9607, 1111.5178, 1192.5189
(N74_Chymot) 3_6_0_0	C132 H213 N29 O64	[M+3H]3+	1077.15	1.95	65.42	204.0921, 366.1417, 432.1318, 680.0005, 688.3565, 739.1564, 1137.5121
(N74_Chymot) 3_6_2_0	C133 H217 N25 O70	[M+4H]4+	822.114	2.07	36.81	204.0870, 407.1626, 494.2998, 601.4376, 650.4601, 662.6632, 1265.0966, 1286.5986, 1591.0278
(N74_Chymot) 3_6_3_0	C139 H227 N25 O74	[M+4H]4+	858.628	1.4	34.72	204.0857, 350.1500, 407.1544, 582.2497, 614.7667, 684.8350, 747.3722, 929.4520
(N74_Chymot) 4_3_1_1(1A)	C120 H195 N23 O64	[M+3H]3+	995.097	-0.9	40.8	274.0848, 366.1414, 425.6242, 727.2619, 829.5333, 847.8664, 991.5382, 1072.4750, 1184.6631
(N74_Chymot) 4_4_1_1(1A)	C128 H208 N24 O69	[M+4H]4+	797.347	2.88	39.55	204.0891, 274.1010, 366.1413, 615.9728, 684.5633, 697.5009, 859.0979, 1166.4513
(N74_Chymot) 4_4_2_0	C123 H201 N23 O65	[M+3H]3+	1014.45	2.76	35.92	204.0898, 366.1367, 407.1700, 571.1385, 672.9989, 776.1272, 834.3344, 1078.3449, 1090.6778, 1276.4405, 1404.3031
(N74_Chymot) 4_5_1_0	C125 H204 N24 O66	[M+4H]4+	775.342	1.16	38.52	366.1419, 596.5116, 635.0032, 650.7335, 668.4005, 776.0781, 819.1645, 928.4484, 961.7294, 1055.5279, 1458.6052
(N74_Chymot) 4_5_1_1(1A)	C136 H221 N25 O74	[M+4H]4+	848.115	0.83	40.07	204.0887, 274.0921, 292.5474, 366.1416, 454.0826, 571.5771, 657.0397, 666.8238, 728.9918, 733.1551, 1299.6941, 1549.1638
(N74_Chymot) 4_5_2_0	C131 H214 N24 O70	[M+4H]4+	811.857	2.59	36.09	204.0881, 366.1344, 553.8801, 668.1238, 741.0385, 777.6986, 820.5332, 875.0067, 910.1406, 1266.0907, 1346.8609, 1367.5169
(N74_Chymot) 4_5_2_1(1A)	C153 H247 N29 O80	[M+4H]4+	943.664	2.76	43.96	204.0903, 292.3564, 310.0188, 366.1384, 571.5701, 717.5554, 802.2219, 870.4655, 947.4068
(N74_Chymot) 4_5_2_1(1A)	C142 H231 N25 O78	[M+3H]3+	1179.17	-2.71	39.32	204.0853, 274.0895, 292.1005, 350.1392, 368.1416, 981.2557, 1058.5991, 1080.5267, 1167.4912, 1201.4266, 1346.6068, 1369.8874, 1492.5935
(N74_Chymot) 4_5_3_0	C137 H224 N24 O74	[M+3H]3+	1130.82	0.8	34.51	186.0739, 204.0857, 366.1300, 848.5185, 996.5173, 1347.1000, 1440.6351
(N74_Chymot) 4_5_3_0	C148 H240 N28 O76	[M+4H]4+	907.403	1.21	41.94	163.7887, 204.0859, 350.3766, 366.1318, 528.1923, 818.9788, 1041.5199, 1096.1951, 1283.1520,
(N74_Chymot) 4_7_2_0	C147 H240 N26 O80	[M+4H]4+	913.395	0.22	35.16	186.0737, 204.0905, 366.1343, 407.1730, 528.3149 , 587.8680, 718.5508, 746.9345, 1979.7921, 2054.8200
(N74_Chymot) 4_7_2_1(1A)	C158 H257 N27 O88	[M+4H]4+	986.167	-1.52	39.52	366.5702, 407.1616, 425.1765, 464.0753, 512.2603, 533.8785, 900.9677, 1427.3952
(N74_Chymot) 5_4_1_0	C123 H201 N23 O66	[M+3H]3+	1019.77	-2.94	38.21	204.0902, 348.3523, 366.1466, 564.8292, 596.9100, 619.8834, 724.0286, 759.3257, 795.8475
(N74_Chymot) 5_4_1_1(1A)	C134 H218 N24 O74	[M+3H]3+	1116.81	-2.78	39.2	204.0822, 274.0903, 366.1428, 454.5555, 465.6763, 578.9050, 657.2324, 1184.0788, 1201.6986, 1275.0693, 1492.1404, 1531.6777
(N74_Chymot) 5_4_1_1(1A)	C145 H234 N28 O76	[M+4H]4+	896.889	-0.78	43.46	163.0547, 204.0867, 292.0985, 366.1357, 524.3106, 528.1898, 690.2495, 999.4936, 1394.8643, 1508.7912, 1620.6621
(N74_Chymot) 5_4_1_2(2A)	C145 H235 N25 O82	[M+3H]3+	1213.84	1.24	41.52	204.0907, 274.0894, 292.1026, 366.1372, 407.1615, 688.6649, 765.6693, 783.6456, 874.9346, 920.4999, 941.5165, 976.4800, 1346.6067, 1369.1305, 1490.7248, 1529.6606, 1656.6705, 1817.8291
(N74_Chymot) 5_4_1_2(2A)	C156 H251 N29 O84	[M+4H]4+	969.663	-1.34	44.97	292.0999, 366.1342, 472.8845, 729.2581, 860.8379, 872.3278, 1055.0088, 1147.7683, 1161.0272, 1195.3467, 1932.9844
(N74_Chymot) 5_4_2_0	C129 H211 N23 O70	[M+3H]3+	1068.47	2.9	35.21	204.0929, 366.1408, 368.1490, 571.9772, 635.7586, 650.2164, 668.1270, 893.3042, 998.1015, 1096.7227, 1201.2306, 1255.3499, 1347.0864, 1420.6168
(N74_Chymot) 5_4_2_1(1A)	C151 H244 N28 O80	[M+4H]4+	933.402	-3	43.23	274.0911, 366.1387, 368.0470, 389.0401, 553.2243, 690.2832, 801.3140, 819.3245, 834.2874, 856.676, 859.2478, 864.3497, 1026.6549, 1180.9931, 1765.4404
(N74_Chymot) 5_4_2_1(1A)	C140 H228 N24 O78	[M+4H]4+	874.374	1.72	39.2	186.0817, 274.0913, 392.5167, 472.9909, 578.9209, 667.8516, 706.2494, 1265.5586
(N74_Chymot) 5_5_0_0	C125 H204 N24 O67	[M+2H]2+	1557.67	-0.71	75.4	204.0856, 366.1346, 893.2280, 1037.1592, 1055.3935, 1090.2534, 1174.5465, 1273.7216, 1294.5838, 1502.6344
(N74_Chymot) 5_5_1_0	C131 H214 N24 O71	[M+3H]3+	1087.47	-2.57	38.45	366.1359, 546.6841, 668.3330, 721.2615, 758.0671, 779.1273, 830.9266, 971.6609, 1402.9825
(N74_Chymot) 5_5_1_1(1A)	C142 H231 N25 O79	[M+3H]3+	1184.5	1.35	39.9	274.0923, 292.5191, 366.2782, 568.7513, 837.8436, 1402.2045, 1411.4986, 1419.1715, 1695.5293
(N74_Chymot) 5_5_2_0	C137 H224 N24 O75	[M+4H]4+	852.369	0.94	37.24	204.0845, 350.1486, 366.1375, 410.638, 510.8670, 635.9503, 651.6973, 801.7311, 859.8612, 895.3279, 1164.4453, 1338.3474, 1531.4350
(N74_Chymot) 5_6_1_0	C139 H227 N25 O76	[M+4H]4+	866.625	1.5	35.54	204.0813, 366.1393, 553.1597, 733.9648, 1100.0858, 1299.4236, 1549.6879, 1682.6260, 1769.6091
(N74_Chymot) 5_6_1_1(1A)	C150 H244 N26 O84	[M+4H]4+	939.399	0.75	38.52	204.0921, 292.1007, 366.1355, 407.1633, 570.9238, 657.2412, 837.4561, 848.3171, 866.2052, 1723.6706
(N74_Chymot) 5_6_1_2(2A)	C161 H261 N27 O92	[M+4H]4+	1012.17	0.59	41.13	204.0884, 274.0894, 366.1343, 650.2561, 768.6911, 796.7423, 839.1771, 975.0480, 990.5943
(N74_Chymot) 5_6_2_0	C145 H237 N25 O80	[M+4H]4+	903.14	1.44	34.33	186.0733, 204.0855, 366.1485, 647.0589, 1064.8816, 1630.9483, 1703.1852
(N74_Chymot) 5_6_2_1(1A)	C156 H254 N26 O88	[M+4H]4+	975.915	2.36	38.94	204.0857, 274.0942, 292.1014, 366.1402, 424.1644, 657.2224, 856.2512, 903.2482, 990.8033, 1022.3097, 1130.0662, 1294.6106, 1585.3962, 2245.4915
(N74_Chymot) 5_6_2_2(2A)	C167 H271 N27 O96	[M+3H]3+	1397.91	1.65	41.28	204.0822, 274.0844, 366.1366, 512.1699, 760.2207, 924.0967, 953.1612, 1029.3236, 1047.1653, 1146.5409, 1246.5664, 1269.1910, 1411.8766, 1721.0412, 1859.3626, 2263.6341
(N74_Chymot) 5_7_4_1(1A)	C176 H287 N27 O101	[M+2H]2+	2198.42	2	73.2	163.0571, 186.0786, 204.0887, 274.0893, 407.1637, 657.8185, 674.0810, 718.7062, 844.3587, 859.3647, 879.8663, 1030.2873, 1048.5975, 1533.7422, 1591.7978, 1650.9417, 2352.6569
(N74_Chymot) 6_3_1_1(1A)	C132 H215 N23 O74	[M+3H]3+	1103.13	-0.54	38.62	274.0940, 307.7903, 366.1394, 384.3143, 389.8029, 600.2551, 750.57, 801.9630, 846.1550, 874.6123, 1555.3858, 1857.6925
(N74_Chymot) 6_5_1_1(1A)	C148 H241 N25 O84	[M+4H]4+	929.143	2.15	38.27	204.0849, 274.0918, 366.1349, 617.2552, 650.2845, 668.2341, 688.2303, 706.2824, 735.1490, 746.6526, 910.2266, 928.9342, 1583.5870, 1674.4089
(N74_Chymot) 6_5_1_2(2A)	C159 H258 N26 O92	[M+4H]4+	1001.92	2.4	40.67	204.0890, 292.1002, 366.1340, 615.8265, 657.2331, 713.9632, 735.2816, 801.5854, 811.0156, 925.4740, 981.7419, 1002.2169, 1810.4324
(N74_Chymot) 6_5_1_3(3A)	C170 H275 N27 O100	[M+4H]4+	1074.69	-1.86	42.38	204.0890, 292.1063, 366.5462, 819.2397, 856.9690, 1921.8795
(N74_Chymot) 6_5_2_2(2A)	C165 H268 N26 O96	[M+4H]4+	1038.43	-2.12	41.18	204.0824, 274.0950, 292.1034, 472.7422, 656.2557, 675.5121, 895.0650, 902.1158, 978.0274, 986.9129, 1010.8715, 1386.9906, 1550.9052, 1608.8943, 1656.7691
(N74_Chymot) 6_6_1_1(1A)	C156 H254 N26 O89	[M+3H]3+	1306.21	0.46	40.84	274.0891, 292.0938, 366.1380, 461.3912, 657.2398, 667.3157, 851.1050, 1167.6726, 1456.0962, 1898.9997, 2006.8893, 2279.1324
(N74_Chymot) 6_6_1_2(2A)	C167 H271 N27 O97	[M+4H]4+	1052.68	-1.42	41	204.0876, 274.0983, 292.1029, 366.1252, 757.1347, 920.2842, 1004.7524, 1184.5932, 1365.0464, 1693.8351
(N74_Chymot) 6_7_1_2(2A)	C175 H284 N28 O102	[M+4H]4+	1103.46	1.72	40.4	204.0908, 292.1026, 553.2892, 731.1844, 870.2051, 1067.2246, 1776.5820, 1879.0704
(N74_Chymot) 6_7_1_3(3A)	C186 H301 N29 O110	[M+4H]4+	1176.23	0.43	42.22	274.0880, 292.1044, 366.1419, 472.9294, 550.8624, 736.9622, 918.2972, 942.5272, 984.9354, 1030.0445, 1404.3164, 2791.4463
(N74_Chymot) 6_7_2_0	C170 H276 N30 O92	[M+4H]4+	1053.45	0.19	80.13	204.0860, 366.1417, 389.7852, 528.1989, 749.5499, 814.7612, 856.7651, 893.0551, 900.7905, 911.6116, 944.6813, 947.0477, 962.8586, 1203.4265, 1239.2069, 1282.1928, 1445.2346, 1785.5875, 1986.0605
(N74_Chymot) 7_6_1_2(2A)	C173 H281 N27 O102	[M+4H]4+	1093.2	-1.01	40.2	204.0924, 292.1006, 366.1419, 675.2518, 929.9658, 947.2293, 1116.5069, 1213.7355, 1220.9050, 1244.9407, 1372.8967
(N74_Chymot) 7_6_1_3(3A)	C184 H298 N28 O110	[M+4H]4+	1165.97	0.43	41.7	274.0900, 292.1065, 546.3009, 553.0866, 657.3761, 749.4562, 775.9379, 1075.0880, 1093.3993, 1125.4546, 1159.6252, 1234.6015
(N74_Chymot) 7_6_2_3(3A)	C190 H308 N28 O114	[M+4H]4+	1202.49	0.58	42.17	204.0848, 292.1057, 366.1354, 975.6903, 1057.9113, 1111.9827, 1167.9771, 1530.6744, 1643.1585
(N74_Chymot) 7_7_0_1(1A)	C164 H267 N27 O95	[M+4H]4+	1034.68	-0.77	74.98	186.0752, 204.0856, 274.0927, 292.1012, 366.1404, 407.1609, 528.1826, 657.2382, 794.8179, 895.2924, 1458.7084, 1608.7420, 1904.7847, 2011.6944, 2150.5929,
(N74_Chymot) 7_7_1_1(1A)	C170 H277 N27 O99	[M+4H]4+	1071.19	0.37	39.47	204.0878, 366.1388, 447.5127, 657.2405, 779.5011, 830.5860, 889.9828, 1192.4290, 1458.2770, 1842.5773, 2132.6701, 2376.3047
(N74_Chymot) 7_7_1_2(2A)	C181 H294 N28 O107	[M+4H]4+	1143.97	0.61	40.95	292.9444, 366.1405, 546.4530, 797.1590, 829.5572, 1081.3614, 1879.1023, 2119.7733
(N74_Chymot) 7_7_1_3(3A)	C192 H311 N29 O115	[M+4H]4+	1216.74	1.73	41.63	204.0863, 274.0724, 366.1089, 586.8601, 972.5590, 1039.7983, 1070.3769, 1139.9401, 1176.4113, 1471.7394
(N74_Chymot) 12_2_0_0	C154 H251 N25 O89	[M+3H]3+	1292.54	1.62	45.16	204.0847, 366.1288, 551.8149, 1217.9680, 1279.9918, 1290.4969, 2255.9193
(N122_Try) 3_3_0_0	C118 H204 N24 O54	[M+3H]3+	941.473	0.32	68.23	204.0887, 836.2341, 615.6414, 873.9768, 1310.9748
(N122_Try) 3_3_1_0	C124 H214 N24 O58	[M+2H]2+	1484.73	0.27	68.14	186.5298, 204.0854, 366.1385, 856.4020, 1301.4434
(N122_Try) 3_4_0_0	C126 H217 N25 O59	[M+3H]3+	1009.17	0.5	68.21	204.0864, 366.1369, 528.1786, 893.5148, 1148.6251, 1311.8750
(N122_Try) 3_4_1_0	C132 H227 N25 O63	[M+3H]3+	1057.85	1.51	67.99	204.0879, 366.1322, 528.1882, 765.2896, 895.4190, 1383.1694
(N122_Try) 3_5_0_0	C134 H230 N26 O64	[M+4H]4+	807.895	-1.24	67.98	204.0874, 366.1389, 528.2295, 749.79084, 893.7338, 1167.8783, 1352.6463, 1432.6324
(N122_Try) 3_5_1_0	C140 H240 N26 O68	[M+4H]4+	844.412	1.42	68.09	204.2628, 366.1338, 410.4116, 482.3562, 574.9319, 644.4471, 711.6635, 921.4069, 1463.5492
(N122_Try) 3_7_0_0	C150 H256 N28 O74	[M+3H]3+	1212.25	0.49	83.73	204.0850, 366.1323, 528.1867, 569.7185, 689.0776, 699.6031, 893.54700, 952.3417, 1130.9375
(N122_Try) 4_2_0_0	C116 H201 N23 O54	[M+3H]3+	927.799	2.69	68.19	163.0602, 186.0741, 204.0878, 569.2109, 965.5447, 1067.5922, 1310.1463
(N122_Try) 4_3_0_0	C124 H214 N24 O59	[M+3H]3+	995.492	2.31	68.04	204.0851, 366.1374, 851.6923, 941.8924, 1068.2645, 1212.7477
(N122_Try) 4_3_1_0	C130 H224 N24 O63	[M+3H]3+	1044.18	-0.86	67.99	204.0851, 366.1367, 715.6185, 995.8101, 1038.5845, 1140.1124, 1302.9249, 1383.7094
(N122_Try) 4_4_0_0	C132 H227 N25 O64	[M+3H]3+	1063.19	2.07	67.78	186.0735, 204.0874, 348.1227, 366.1398, 384.4794, 528.1986, 690.2453, 934.3409, 1148.1035, 1258.4453, 1317.8251, 1495.6944
(N122_Try) 4_4_1_0	C138 H237 N25 O68	[M+3H]3+	1111.87	-2.88	67.93	203.0866, 366.1413, 528.1762, 1039.0510, 1044.1767, 1057.4835, 1063.1880, 1140.1196, 1148.6030, 1258.4333, 1310.1622, 1383.1864, 1484.2034
(N122_Try) 4_4_1_1(1A)	C149 H254 N26 O76	[M+3H]3+	1208.9	-0.33	69.06	204.0864, 274.0867, 657.2285, 751.7368, 854.6800, 1039.1415, 1204.1250, 1383.7927, 1403.1754, 1630.1928
(N122_Try) 4_4_2_0	C144 H247 N25 O72	[M+3H]3+	1160.56	2.67	67.85	204.0888, 350.1461, 366.1399, 965.5262, 1403.6735, 1427.2377, 1466.7119, 1484.7720
(N122_Try) 4_5_0_0	C140 H240 N26 O69	[M+2H]2+	1695.81	0.18	67.92	186.6216, 204.0876, 366.1328, 637.7720, 1493.1547
(N122_Try) 4_5_1_0	C146 H250 N26 O73	[M+4H]4+	884.922	-2.03	67.73	204.0845, 366.3513, 406.7820, 683.3392, 815.1513, 921.9653, 935.4670, 984.9181, 1003.8661
(N122_Try) 4_5_3_0	C158 H270 N26 O81	[M+3H]3+	1276.93	0.23	67.66	204.0864, 350.8978, 366.1456, 512.1967, 693.5140760.0833, 1244.2422, 1586.3100, 1974.5500
(N122_Try) 4_7_0_1(1A)	C167 H283 N29 O87	[M+4H]4+	1022.72	-0.1	67.48	274.09305, 366.8141, 472.3438, 657.7408, 949.9606, 1022.7639
(N122_Try) 5_2_0_0	C122 H211 N23 O59	[M+3H]3+	981.815	0.31	68	204.0889, 325.0512, 366.1380, 689.6220, 748.6967, 1310.2521
(N122_Try) 5_3_0_0	C130 H224 N24 O64	[M+3H]3+	1049.51	-1.14	67.96	204.0851, 325.8581, 366.1394, 926.1403, 977.3492, 1054.3700
(N122_Try) 5_3_0_1(1A)	C141 H241 N25 O72	[M+4H]4+	860.154	-2.79	68.92	274.0945, 366.1381, 454.2719, 657.3924, 749.2519, 1251.5565
(N122_Try) 5_3_0_1(1A)	C166 H248 N26 O79	[M+3H]3+	1290.88	1.7	74.38	274.0880, 657.2324, 1193.4888, 1304.40748
(N122_Try) 5_3_1_0	C136 H234 N24 O68	[M+3H]3+	1098.2	2.46	67.92	163.0588, 204.0850, 325.1148, 366.1450, 724.6411, 743.1329, 905.9334, 1483.4745
(N122_Try) 5_3_1_1(1A)	C147 H251 N25 O76	[M+3H]3+	1195.23	2.51	68.87	204.0866, 274.0916, 366.1377, 657.2180, 1509.0995
(N122_Try) 5_4_0_0	C138 H237 N25 O69	[M+3H]3+	1117.2	1.88	67.99	204.0868, 366.1354, 384.9381, 407.1679, 690.2767, 730.9262, 1420.9359, 1045.2313, 1492.6199, 1576.7222
(N122_Try) 5_4_0_1(1A)	C149 H254 N26 O77	[M+3H]3+	1214.23	-0.91	68.84	204.0845, 274.0871, 292.2796, 366.1379, 528.1951, 836.2787, 747.5754, 1038.3499, 1392.8614, 1567.2608
(N122_Try) 5_4_0_1(1A)	C174 H261 N27 O84	[M+3H]3+	1358.57	-2.28	74.3	292.1039, 366.1355, 1142.6060, 1264.4344, 1610.4069, 1855.6544
(N122_Try) 5_4_0_2(2A)	C160 H271 N27 O85	[M+4H]4+	983.702	1.83	69.6	204.0844, 274.0869, 366.1402, 454.1535, 819.1280, 952.3008, 966.3327, 1049.3657, 1514.5118, 1556.3389, 1721.4085
(N122_Try) 5_4_1_1(1A)	C155 H264 N26 O81	[M+4H]4+	947.442	1.16	68.61	204.0862, 274.0923, 292.1035, 690.2675, 1138.6289
(N122_Try) 5_4_1_2(2A)	C166 H281 N27 O89	[M+4H]4+	1020.21	-2.06	69.57	204.0850, 274.0877, 366.1264, 453.3636, 1123.1665, 1243.1477
(N122_Try) 5_4_3_0	C156 H267 N25 O81	[M+3H]3+	1263.26	0.47	67.47	204.0870, 350.1405, 366.1413, 1039.6736, 1147.7399, 1183.0517, 1364.4880, 1675.8131, 1721.1630
(N122_Try) 5_5_0_0	C146 H250 N26 O74	[M+3H]3+	1184.89	-1.18	67.73	204.0858, 366.1361, 528.2116, 569.227, 690.2417, 731.2830, 893.3135, 947.5422, 977.9452, 1068.5941, 1258.4612, 1593.219
(N122_Try) 5_5_0_1(1A)	C182 H274 N28 O89	[M+4H]4+	1069.95	-0.84	74.13	186.0761, 204.0866, 274.0883, 366.1400, 528.1934, 569.2188, 657.2330, 1137.4303, 1155.4410, 1734.6209, 1754.2765, 1854.7849
(N122_Try) 5_5_1_0	C152 H260 N26 O78	[M+3H]3+	1233.58	-1.86	67.57	204.4115, 366.1387, 528.1892, 569.2159, 571.2288, 636.2166, 687.7643, 690.2457, 921.6180, 1038.5978, 1140.6565, 1384.1968, 1594.7898
(N122_Try) 5_5_1_1(1A)	C163 H277 N27 O86	[M+4H]4+	998.213	2.91	68.51	204.0872, 292.0977, 366.1429, 534.1885, 571.3008, 644.7800, 747.3404, 856.5068, 866.9445, 910.4798, 924.4533, 947.4761, 977.0544, 995.4345, 1044.4598, 1069.0787, 1097.9958, 1257.4494, 1299.6068, 1221.9793, 1275.8344
(N122_Try) 5_5_2_1(1A)	C194 H294 N28 O97	[M+4H]4+	1142.98	2.19	73.87	204.0806, 274.0928, 366.1409, 628.45206, 657.5314, 733.2913, 872.9828, 1133.58048
(N122_Try) 5_6_1_1(1A)	C171 H290 N28 O91	[M+4H]4+	1048.98	1.24	68.44	204.0850, 366.1387, 472.6676, 883.3570, 893.7570, 1154.9196
(N122_Try) 5_6_5_1(1A)	C195 H330 N28 O107	[M+4H]4+	1195.04	-2.51	75.34	163.5777, 204.0868, 222.4102, 274.0892, 310.1248, 366.1413, 368.1411, 657.2462, 803.2795, 1004.4204, 1154.0281, 1160.1824, 1221.0085, 1495.9590
(N122_Try) 6_2_0_0	C128 H221 N23 O64	[M+3H]3+	1035.83	-0.19	67.88	186.0764, 204.0872, 712.1975, 870.703, 965.5644, 1014.0845, 1229.1225
(N122_Try) 6_3_0_0	C136 H234 N24 O69	[M+4H]4+	827.895	-1.33	67.83	204.0863, 366.1378, 696.6842, 711.6560, 952.2555, 962.2256
(N122_Try) 6_3_0_1(1A)	C147 H251 N25 O77	[M+3H]3+	1200.56	-0.83	68.75	292.1036, 657.2249, 694.2584, 910.9318, 1013.3088, 1021.2131, 1055.0264, 1374.6321, 1637.6956
(N122_Try) 6_3_0_2(2A)	C183 H275 N27 O92	[M+3H]3+	1441.93	-2.15	75.05	204.0896, 274.0895, 366.1349, 657.2406, 749.3125, 855.0907, 1346.5520, 1370.4362, 1817.5810
(N122_Try) 6_3_1_0	C142 H244 N24 O73	[M+3H]3+	1152.21	-0.78	67.74	204.0854, 366.1327, 528.10687, 1030.2132, 1464.8032
(N122_Try) 6_4_0_1(1A)	C180 H271 N27 O89	[M+4H]4+	1059.69	-1.79	74.12	204.0873, 292.1030, 366.1388,877.5145, 910.6022, 977.9144, 1345.1162, 1916.8172
(N122_Try) 6_4_1_0	C150 H257 N25 O78	[M+3H]3+	1219.91	0.82	67.93	204.0929, 324.1270, 366.1382, 1037.4776, 1646.8114, 1667.8635
(N122_Try) 6_4_1_2(2A)	C197 H298 N28 O101	[M+3H]3+	1558.3	-2.76	74.88	163.6956, 204.0849, 366.1440, 657.2263, 893.1876, 941.1369, 1679.1175
(N122_Try) 6_5_1_0	C158 H270 N26 O83	[M+3H]3+	1287.6	1.24	67.36	147.1087, 204.0845, 366.1413, 407.1676, 553.2245, 1165.1889, 1179.8838, 1235.9145, 1260.2084, 1594.2372, 1748.3104, 1750.774
(N122_Try) 6_5_1_1(1A)	C169 H287 N27 O91	[M+4H]4+	1038.72	-2.98	68.41	204.0863, 274.09265, 366.1384, 657.2370, 1287.0964
(N122_Try) 6_5_1_2(2A)	C180 H304 N28 O99	[M+4H]4+	1111.49	-2.7	69.2	204.0858, 274.0926, 366.1402, 528.1861, 657.2347, 732.2647, 1037.4465, 1048.8261, 1106.1650, 1281.1920, 1410.9204, 1465.1874, 1828.4429, 1874.1181, 1913.2950
(N122_Try) 6_5_1_3(3A)	C191 H321 N29 O107	[M+4H]4+	1184.27	0.25	69.8	204.0819, 292.0970, 366.1423, 528.1871, 571.2211, 657.2257, 1067.5163, 1239.2442
(N122_Try) 6_5_2_0	C164 H280 N26 O87	[M+3H]3+	1336.29	2.02	67.38	204.0851, 366.1393, 1113.7075, 1156.6566, 1661.7088
(N122_Try) 6_6_0_0	C160 H273 N27 O84	[M+3H]3+	1306.6	-1.84	67.66	204.0881, 366.1395, 407.1680, 528.9149, 731.2686, 1096.3890, 1119.4169, 1513.6868, 1575.5821, 1697.8069
(N122_Try) 6_6_1_0	C166 H283 N27 O88	[M+4H]4+	1016.72	-2.95	67.5	204.08552, 366.3186, 921.3536, 935.9148, 1913.1930
(N122_Try) 6_6_1_1(1A)	C177 H300 N28 O96	[M+4H]4+	1089.49	-1.1	68.57	204.08537, 292.1038, 366.1355, 657.2255, 875.4103
(N122_Try) 6_6_2_0	C172 H293 N27 O92	[M+4H]4+	1053.24	2.85	67.12	204.0858, 366.1347, 731.8246, 893.1849, 1242.2445, 1276.5756, 1659.3913, 1741.0656
(N122_Try) 6_6_3_0	C178 H303 N27 O96	[M+3H]3+	1452.66	1.58	67.22	204.0866, 366.1386, 512.1947, 715.0352, 874.3201, 893.3147, 998.1771, 1055.3583, 1403.6262, 1447.5630, 1714.0324, 1996.3985
(N122_Try) 6_7_5_2(2A)	C220 H370 N30 O125	[M+3H]3+	1811.8	2.7	75.55	292.1104, 366.1408, 657.2338, 879.4844, 1024.6933, 1304.1112, 1572.1908, 1666.7494, 1715.0044, 1763.5044, 1864.9272, 2062.3458
(N122_Try) 7_2_0_0	C134 H231 N23 O69	[M+3H]3+	1089.85	-1.19	67.78	325.3409, 366.1384, 487.2263, 910.8158, 1016.9515
(N122_Try) 7_4_0_2(2A)	C197 H298 N28 O102	[M+4H]4+	1172.99	2.9	75.07	204.0861, 274.0897, 292.0944, 366.1396, 407.1685, 657.2354, 675.3820, 893.3211, 1026.5865, 1072.6621, 1082.2848, 1344.9032, 1394.8891, 1420.9282, 1571.2108, 1652.2352, 1733.2205, 2061.8676,
(N122_Try) 7_6_1_0	C172 H293 N27 O93	[M+3H]3+	1409.31	-0.85	67.4	204.0854, 366.1385, 856.9193, 928.3003, 1360.6154, 1770.3742
(N122_Try) 7_6_1_1(1A)	C183 H310 N28 O101	[M+3H]3+	1506.34	0.8	68.2	204.0871, 292.1024, 366.1372, 407.1604, 928.3174, 1011.3855, 1117.5859, 1769.7319
(N122_Try) 7_7_1_0	C180 H306 N28 O98	[M+4H]4+	1108	-1.26	67.21	204.0852, 366.1426, 571.5696, 731.2827, 1016.9249, 1139.2997, 1160.9687
(N122_Try) 7_7_2_0	C186 H316 N28 O102	[M+4H]4+	1144.52	0.79	66.92	186.0752, 204.0883, 366.1374, 512.1966, 928.1359, 1106.1621, 1148.2101, 1349.9068
(N122_Try) 12_2_0_0	C164 H281 N23 O94	[M+3H]3+	1359.94	-1.25	69.57	204.0848, 1035.2361, 1251.5421, 1291.1949, 1304.7561, 1373.9336, 1778.5787
(N149_Chymot) 3_3_1_0	C88 H139 N17 O45	[M+3H]3+	718.977	-1.25	5.66	186.0724, 204.0852, 366.1480, 490.0282, 526.5421, 813.8462, 875.2257, 895.3807, 978.0528, 1261.0178
(N149_Chymot) 3_4_1_0	C96 H152 N18 O50	[M+3H]3+	786.671	-0.25	6.73	186.0746, 204.0826, 484.1107, 616.0616, 670.2227, 700.2387, 718.3415, 877.3943, 895.3401, 1078.3540, 1316.9961
(N149_Chymot) 3_5_1_0	C104 H165 N19 O55	[M+3H]3+	854.366	1.99	9.58	186.0825, 204.0846, 366.1353, 513.9773, 553.2238, 558.0671, 660.3194, 670.5689, 697.1480, 723.0709, 1005.3583, 1106.9759, 1155.1590, 1179.5128, 1846.8216
(N149_Chymot) 3_5_2_0	C110 H175 N19 O59	[M+3H]3+	903.048	-1.55	5.43	204.0858, 366.1321, 569.9409, 733.2973, 796.9043, 976.2361, 1098.4784, 1179.9965
(N149_Chymot) 4_4_1_1(1A)	C113 H179 N19 O63	[M+3H]3+	937.722	2.13	9.33	204.0864, 274.0900, 292.1016, 528.2034, 571.5496, 594.8409, 646.8999, 1078.4682, 713.1504, 1078.4680, 1180.5177
(N149_Chymot) 4_5_2_0	C116 H185 N19 O64	[M+3H]3+	957.065	-2.82	5.5	204.0867, 366.1082, 553.6466, 612.9056, 648.1939, 803.7170, 836.823, 849.0520, 908.0456, 1136.7621, 1337.1074
(N149_Chymot) 4_5_2_1(1A)	C127 H202 N20 O72	[M+4H]4+	790.828	1.64	11.04	186.0743, 204.0854, 222.1023, 274.0868, 510.0674, 622.1719, 1005.4409, 1285.6054
(N149_Chymot) 4_6_3_1(1A)	C141 H225 N21 O81	[M+4H]4+	878.113	2.96	56.1	204.0872, 292.0983, 366.1409, 657.8482, 675.3060, 801.5863, 827.4462, 1022.9726, 1695.7283, 2141.0296,
(N149_Chymot) 4_6_4_1(1A)	C147 H235 N21 O85	[M+4H]4+	914.624	-0.77	55.92	204.0823, 292.1001, 366.1482, 675.2875, 697.9760, 772.2925, 791.4166, 1151.4736, 1429.0426
(N149_Chymot) 5_4_1_0	C108 H172 N18 O60	[M+3H]3+	894.703	-2.79	6.91	204.0869, 350.1400, 366.1421, 525.9344, 553.7820, 585.5907, 619.3443, 659.8233, 768.9202, 1039.4518, 1088.5036, 1420.7660
(N149_Chymot) 5_4_1_1(1A)	C119 H189 N19 O68	[M+3H]3+	991.739	0.91	9.39	204.0832, 274.0897, 366.1364, 528.2071, 616.0524, 672.1040, 675.3872, 754.7428, 895.4065, 963.4587, 976.5400, 1073.3680, 1078.9791, 1085.4695, 1106.2776, 1150.4802, 1166.0090
(N149_Chymot) 5_4_1_2(2A)	C130 H206 N20 O76	[M+4H]4+	816.828	-0.98	13.96	186.0732, 204.0857, 274.0876, 292.8756, 366.1313, 471.9747, 613.5441, 635.0967, 653.3328, 1396.2557
(N149_Chymot) 5_5_1_0	C116 H185 N19 O65	[M+3H]3+	962.397	-1.87	10.54	204.0862, 350.1446, 366.1329, 748.9817, 895.3401, 1059.5054, 1142.4618, 1242.518, 1443.6012,
(N149_Chymot) 5_5_2_0	C122 H195 N19 O69	[M+3H]3+	1011.08	-0.89	44.71	204.0871, 366.1377, 540.1187, 546.1443, 602.0921, 652.8912, 667.4602, 719.2914, 730.7362, 885.1212, 911.3777, 925.3930, 938.3551
(N149_Chymot) 5_5_2_1(1A)	C133 H212 N20 O77	[M+3H]3+	1108.11	-1.9	45.91	163.9932, 186.0770, 274.0932, 292.1060, 348.3711, 350.1740, 407.1646, 657.5488, 731.2727, 1057.2961
(N149_Chymot) 5_5_3_0	C128 H205 N19 O73	[M+3H]3+	1059.77	0.57	44.28	186.0714, 204.0886, 366.1403, 384.1499, 407.1688, 528.1922, 653.8000, 787.6443, 933.8565, 940.4571, 943.4751, 1365.5913, 2136.5932, 2811.5786
(N149_Chymot) 5_7_2_0	C138 H221 N21 O79	[M+3H]3+	1146.47	-0.87	53.79	186.0774, 204.0915, 366.1399, 510.2952, 512.1972, 713.2510, 836.3014, 854.7569, 981.6572, 1030.2919, 1092.8448, 1208.4442, 1265.6033, 1683.9599
(N149_Chymot) 5_7_2_1(1A)	C149 H238 N22 O87	[M+3H]3+	1243.5	-1.13	54.61	274.1007, 292.0998, 366.1392, 407.1692, 657.2254, 732.2589, 768.3916, 882.8280, 1006.4318, 1060.3987
(N149_Chymot) 5_7_3_0	C144 H231 N21 O83	[M+4H]4+	896.619	-1.23	53.62	204.0861, 366.1386, 430.1763, 553.6813, 681.1372, 801.2384, 824.4071, 890.4819, 895.4790, 900.3456, 1128.1888
(N149_Chymot) 6_4_3_0	C126 H202 N18 O73	[M+4H]4+	784.822	-2.29	17.17	204.0907, 366.1367, 407.0355, 505.1517, 530.7874, 558.0422, 692.2300, 930.4512, 979.8903, 1057.9459, 1222.5819
(N149_Chymot) 6_5_1_2(2A)	C144 H229 N21 O86	[M+3H]3+	1210.48	2.97	15.41	204.0858, 274.0935, 366.1432, 472.4609, 510.1391, 546.2008, 642.8299, 657.2313, 816.7683, 871.4780, 949.6276, 1016.7479, 1067.6750, 1078.1429, 1113.7664, 1158.9970, 1404.5000, 1508.9789, 1524.1354, 1526.1165, 1651.8186, 2315.3518
(N149_Chymot) 6_6_0_1(1A)	C135 H215 N21 O79	[M+3H]3+	1132.45	-2.47	54.71	186.0783, 292.1025, 366.1389, 585.7234, 718.6049, 768.3818, 835.3902, 873.6320, 1017.1520, 1515.6419
(N149_Chymot) 6_6_0_2(2A)	C146 H232 N22 O87	[M+3H]3+	1229.49	-0.81	55.31	204.0849, 274.0858, 366.1294, 587.1286, 657.2235, 768.3803, 792.3525, 863.3744, 1006.4415, 1132.1267
(N149_Chymot) 6_6_1_0	C130 H208 N20 O75	[M+3H]3+	1084.11	-2.21	53.91	204.0881, 366.1383, 696.0613, 902.9733, 927.1386, 966.3181, 1769.3282
(N149_Chymot) 6_7_2_3(3A)	C177 H282 N24 O108	[M+4H]4+	1118.94	2.5	55.54	204.0857, 274.0915, 366.1354, 697.1159, 900.3456, 1050.4151, 1102.5415
(N149_Chymot) 7_5_1_0	C128 H205 N19 O75	[M+3H]3+	1070.43	-2.52	43.56	204.0871, 366.1341, 407.1703, 528.1841, 715.3352, 1430.9886
(N149_Chymot) 7_6_1_3(3A)	C169 H269 N23 O104	[M+4H]4+	1072.17	-1.21	14.21	204.0921, 274.0903, 292.1004, 366.1355, 383.9309, 657.6263, 776.6411, 875.8166, 911.9139, 963.1418, 1088.4213
(N149_Chymot) 7_7_1_2(2A)	C166 H265 N23 O101	[M+3H]3+	1399.89	2.43	54.76	222.4519, 274.0895, 292.1010, 366.8045, 657.2335, 897.5762, 958.8457, 1128.8881, 1254.5518, 1919.8296
(N149_Chymot) 7_7_1_3(3A)	C177 H282 N24 O109	[M+3H]3+	1496.92	2	55.12	204.0875, 274.0910, 292.1064, 366.1413, 528.3526, 657.2235, 731.3469, 819.3832, 837.2142, 878.3924, 1022.3168, 1086.4523, 1128.3968, 1466.9905, 1549.9415, 1562.1757, 1643.7377, 2936.9893
(N149_Chymot) 7_7_2_2(2A)	C172 H275 N23 O105	[M+4H]4+	1086.68	-2.3	54.79	204.0836, 274.0896, 292.0989, 299.8709, 366.1420, 367.1365, 657.2315, 996.9302, 1038.7148, 1776.9508, 2062.1116
(N165_Chymot) 3_5_3_0	C109 H175 N15 O66 S	[M+2H]2+	1392.03	0.65	44.18	204.0852, 348.8233, 739.8917, 861.6437, 877.1877, 1168.3243, 1445.1985
(N165_Chymot) 3_6_0_0	C99 H158 N16 O59 S	[M+3H]3+	849.995	2.47	39.58	204.0840, 335.3104, 366.1461, 384.1510, 706.6060, 714.7595
(N165_Chymot) 3_7_0_0	C107 H171 N17 O64 S	[M+3H]3+	917.685	-1.2	35.97	204.0823, 366.6742, 619.0291, 696.8124, 754.9640, 849.8968, 1299.3438, 1926.9192
(N165_Chymot) 4_5_0_0	C97 H155 N15 O59 S	[M+2H]2+	1253.97	1.44	55.36	366.1353, 569.2450, 749.0473, 768.3873, 893.3356, 1281.5120
(N165_Chymot) 4_5_4_0	C121 H195 N15 O75 S	[M+4H]4+	773.548	0.13	31.78	186.0738, 204.0888, 368.9997, 550.7315, 571.7763, 587.6409, 607.9152, 896.6291, 1196.7233
(N165_Chymot) 4_6_0_0	C105 H168 N16 O64 S	[M+3H]3+	904.013	2.32	39.45	204.0886, 366.1292, 545.1695, 731.0744, 934.2972, 1045.1880, 1078.0961, 1276.5876
(N165_Chymot) 4_6_1_1(1A)	C122 H195 N17 O76 S	[M+3H]3+	1049.73	0.38	38	274.4581, 366.1413, 472.6191, 631.8711, 657.2329, 819.0837, 860.041, 941.7828, 1297.9610, 1567.5687
(N165_Chymot) 4_6_2_1(1A)	C128 H205 N17 O80 S	[M+3H]3+	1098.42	3	50.72	274.0918, 366.1347, 551.2848, 868.2010, 940.9497, 1063.5718, 1297.3764
(N165_Chymot) 4_6_3_0	C123 H198 N16 O76 S	[M+3H]3+	1050.07	-2.76	44.6	204.0866, 366.1400, 407.1646, 510.1981, 512.1973, 1590.7286, 1607.0529
(N165_Chymot) 4_6_3_1(1A)	C134 H215 N17 O84 S	[M+3H]3+	1147.1	2.35	44.75	186.0741, 204.0874, 274.0902, 366.1355, 512.2135, 519.2486, 572.2617, 657.2234, 1144.5315, 1501.8690, 1527.6463
(N165_Chymot) 4_6_4_0	C129 H208 N16 O80 S	[M+3H]3+	1098.76	1.82	44.73	204.0820, 366.1411, 571.3007, 688.1027, 793.1868, 869.8663, 1382.6615
(N165_Chymot) 4_7_3_0	C131 H211 N17 O81 S	[M+3H]3+	1117.76	1.79	45.98	204.0858, 366.3207, 440.1220, 578.9157, 623.1180, 778.1359, 831.5570, 867.5412, 1080.3220, 1245.3718, 2361.9488
(N165_Chymot) 5_3_2_0	C99 H159 N13 O62 S	[M+2H]2+	1277.97	-2.11	53.43	204.0851, 366.9220, 487.4923, 504.0988, 761.9558, 941.2735, 931.7785, 998.9976, 1173.1700, 1235.8485, 1260.4631, 2391.1290
(N165_Chymot) 5_4_0_1(1A)	C106 H169 N15 O67 S	[M+3H]3+	919.676	2.39	37.98	204.0871, 274.8351, 366.1356, 540.9324, 657.7950, 822.3973, 846.9983, 916.7875, 1196.0405, 1279.6479, 1420.1860, 1623.3818
(N165_Chymot) 5_4_2_0	C107 H172 N14 O67 S	[M+3H]3+	920.014	-0.33	53.12	204.0892, 366.1307, 425.9147, 645.2359, 849.1074, 875.2705, 923.9283, 1196.7009
(N165_Chymot) 5_5_0_1(1A)	C114 H182 N16 O72 S	[M+3H]3+	987.366	-1.22	38.5	204.0840, 274.0956, 292.1029, 350.1466, 366.1427, 546.8775, 608.8800, 657.2236, 690.2469, 811.7379, 901.3540, 952.0930, 1258.4446, 1379.5223, 1364.4761
(N165_Chymot) 5_5_0_2(2A)	C125 H199 N17 O80 S	[M+3H]3+	1084.4	-1.38	38.25	274.0951, 353.3860, 366.1419, 675.1165, 739.4678, 1166.0258, 1646.8242
(N165_Chymot) 5_5_2_1(1A)	C126 H202 N16 O80 S	[M+3H]3+	1084.74	-2.95	50.69	186.0738, 204.0857, 274.0898, 292.1042, 350.1458, 366.1425, 510.8115, 546.7264, 657.2328, 690.2551, 837.9141, 919.4057, 933.4260, 963.4206, 1178.9005, 1201.2900, 1251.4454, 1260.4245, 1353.0349, 1548.6038, 1589.2732
(N165_Chymot) 5_5_2_2(2A)	C137 H219 N17 O88 S	[M+3H]3+	1181.77	0.76	51.02	204.0885, 274.0914, 292.1003, 366.1404, 454.7136, 528.1906, 657.2385, 895.3225, 1022.6323, 1024.3513, 1036.9746, 1363.5355, 1371.5447, 1447.0975
(N165_Chymot) 5_6_0_0	C111 H178 N16 O69 S	[M+3H]3+	958.026	-1.98	39.28	204.0850, 453.0110, 551.1382, 607.2503, 625.8701, 667.0549, 836.8425
(N165_Chymot) 5_6_0_1(1A)	C122 H195 N17 O77 S	[M+3H]3+	1055.06	2.84	40.56	222.2198, 274.0902, 292.6865, 657.2330, 751.6749, 1152.8547
(N165_Chymot) 5_6_0_2(2A)	C133 H212 N18 O85 S	[M+3H]3+	1152.09	0.78	40.69	204.0928, 292.1038, 366.1417, 682.3149, 749.8673, 952.0113, 1436.5511
(N165_Chymot) 5_7_0_2(2A)	C141 H225 N19 O90 S	[M+3H]3+	1219.79	1.89	37.92	274.0948, 292.1063, 366.1467, 404.4313, 561.8864, 641.5067, 657.2323, 751.5057, 1025.5739, 1483.5685
(N165_Chymot) 5_7_3_0	C137 H221 N17 O86 S	[M+3H]3+	1171.78	-2.82	43.55	186.0768, 204.0853, 366.1371, 407.1690, 695.4767, 932.9027, 1068.4686, 1085.5383, 1591.7467, 2321.8634
(N165_Chymot) 5_7_3_1(1A)	C148 H238 N18 O94 S	[M+3H]3+	1268.81	0.16	43.93	292.1044, 366.1354, 454.1570, 657.8575, 933.8473, 1040.6532, 1483.5499, 1533.1942, 1573.9371, 1771.7403
(N165_Chymot) 5_7_3_2(2A)	C159 H255 N19 O102 S	[M+3H]3+	1365.84	-1.24	43.98	274.1003, 292.1001, 366.1423, 657.2353, 860.0918, 1720.6612
(N165_Chymot) 5_7_4_0	C143 H231 N17 O90 S	[M+3H]3+	1220.46	-0.74	48.24	204.0821, 366.1357, 656.2397, 807.2111, 1135.4207, 1455.9134, 1578.0425
(N165_Chymot) 5_7_4_1(1A)	C154 H248 N18 O98 S	[M+3H]3+	1317.5	0.99	43.5	204.0870, 366.1330, 530.1853, 596.0518, 657.2478, 731.4845, 794.9752, 1128.9472, 1830.7589, 1899.0633, 2393.8846
(N165_Chymot) 6_3_2_0	C105 H169 N13 O67 S	[M+2H]2+	1359	-1.62	44.35	204.0854, 366.1410, 407.2586, 553.1942, 674.2565, 834.0502, 839.6475, 852.1835, 857.6757, 931.2352, 1012.2656, 1396.6460
(N165_Chymot) 6_4_2_0	C113 H182 N14 O72 S	[M+3H]3+	974.034	2.05	53.3	204.0874, 366.1358, 546.0390, 585.4063, 643.3464, 798.9056, 1387.7610
(N165_Chymot) 6_4_2_1(1A)	C124 H199 N15 O80 S	[M+3H]3+	1071.06	0.37	50.68	204.4285, 292.1004, 366.1329, 454.1533, 494.2931, 530.1922, 657.2192, 853.2548， 865.2884， 1207.5021， 1278.0727
(N165_Chymot) 6_5_1_0	C115 H185 N15 O73 S	[M+3H]3+	993.038	-0.91	70.75	204.0822, 366.1353, 562.5985, 599.2080, 608.3261, 688.7660, 733.2593, 779.1177, 817.0859, 951.8707, 1235.0475, 1240.6100, 1276.8198, 1306.5808, 1327.0803
(N165_Chymot) 6_6_0_1(1A)	C128 H205 N17 O82 S	[M+3H]3+	1109.08	0.72	35.28	204.0873, 274.0911, 292.1021, 366.1399, 472.1587, 528.1969, 587.7274, 650.8320, 657.2352, 837.0432, 934.7754, 958.2051, 1233.0235, 1316.0893
(N165_Chymot) 6_6_0_2(2A)	C139 H222 N18 O90 S	[M+3H]3+	1206.11	-0.33	38.22	274.0949, 292.4087, 366.1414, 452.3580, 657.2221, 819.2848, 864.2272, 1482.6057, 1665.7100
(N165_Chymot) 6_6_0_3(3A)	C150 H239 N19 O98 S	[M+3H]3+	1303.15	2.84	38.5	204.0908, 274.0907, 292.1024, 366.1381, 407.1625, 587.9334, 713.5700, 814.0529, 819.8376, 846.1769, 850.1701, 865.9177, 934.4145, 951.0882, 998.6810, 1119.1594, 1274.7324, 1369.1311, 1500.9489, 2140.3932, 2570.2238
(N165_Chymot) 6_6_2_2(2A)	C151 H242 N18 O98 S	[M+3H]3+	1303.48	1.92	50.56	204.0875, 222.0973, 292.1062, 366.1354, 731.2753, 760.2370, 846.4069, 1237.5633, 1328.3510, 1351.3083, 2042.5790
(N165_Chymot) 6_6_2_3(3A)	C162 H259 N19 O106 S	[M+4H]4+	1050.63	-2.95	50.5	274.0930, 292.0980, 366.1375, 454.3458, 715.0269, 869.7941, 978.4539, 1014.7320, 1208.5849, 1493.7680, 2043.6391, 2189.0617, 2207.1062
(N165_Chymot) 6_7_0_1(1A)	C136 H218 N18 O87 S	[M+3H]3+	1176.77	2.89	41.28	204.0896, 274.1013, 657.2802, 890.3207, 1068.4984, 1358.6585
(N165_Chymot) 6_7_0_2(2A)	C147 H235 N19 O95 S	[M+3H]3+	1273.8	1.49	37.17	274.0895, 366.1098, 657.2323, 683.0906, 731.7298, 807.1916, 886.2533, 893.5649, 1299.4944, 1572.0275, 1683.1218
(N165_Chymot) 7_4_3_1(1A)	C136 H219 N15 O89 S	[M+3H]3+	1173.76	-2.04	52.09	274.0961, 325.6544, 384.1500, 649.2186, 914.2285, 923.9157, 1348.9533, 1106.2695
(N165_Chymot) 7_7_0_0	C131 H211 N17 O84 S	[M+3H]3+	1133.76	-0.26	34.2	204.0831, 366.1352, 485.5737, 520.1485, 751.1361, 818.9260, 1134.8738
(N165_Chymot) 7_7_0_1(1A)	C142 H228 N18 O92 S	[M+3H]3+	1230.79	-1.62	35.9	274.0864, 292.1016, 366.1393, 748.3230, 789.8055, 824.5862, 865.8919, 987.3671, 1021.0582, 1520.5283, 1549.1541, 1603.9873, 1826.1990
(N165_Chymot) 7_7_0_2(2A)	C153 H245 N19 O100 S	[M+3H]3+	1327.82	2.56	36.62	204.0887, 292.0957, 657.2544, 740.2083, 795.2883, 883.8456, 987.0251, 959.6816, 987.2954, 1399.3756, 2302.6103, 2375.5827
(N165_Chymot) 7_7_0_3(3A)	C164 H262 N20 O108 S	[M+4H]4+	1068.89	2.25	37.28	204.0888, 292.0981, 366.1373, 395.9223, 631.4588, 772.6024
(N165_Chymot) 7_7_2_2(2A)	C165 H265 N19 O108 S	[M+3H]3+	1425.2	2.39	50.18	222.1989, 366.1365, 389.4456, 657.3170, 674.2964, 795.8634, 832.1728, 911.2018, 982.5468, 1010.3410, 1040.4337, 1057.3156, 1066.2739, 1084.5206, 1188.9265, 1812.9665, 1830.3251, 1975.4146
(N165_Chymot) 7_7_2_3(3A)	C176 H282 N20 O116 S	[M+3H]3+	1522.23	1.91	50.12	204.0846, 274.0884, 292.1017, 366.1395, 407.1648, 657.2323, 865.3396, 1105.9911, 1348.5881, 1371.8362, 1522.9318, 1973.0059, 2265.8625
(N165_Chymot) 7_7_4_2(2A)	C177 H285 N19 O116 S	[M+3H]3+	1522.56	-0.85	49.96	292.2214, 310.0892, 407.1649, 519.7159, 657.2406, 821.2980, 947.5620, 1296.5395, 1425.6440, 1841.4328, 1992.9435
(N165_Try) 5_4_3_2(2A)	C224 H346 N34 O113 S2	[M+4H]4+	1347.06	2.38	67.96	274.0904, 349.4833, 587.9289, 657.23693, 690.7144, 754.1000, 938.6976, 1273.9812, 1602.5289, 1629.6493
(N165_Try) 5_6_4_1(1A)	C235 H365 N35 O119 S2	[M+4H]4+	1412.34	2.34	76.2	204.0855, 292.1035, 366.1386, 569.2134, 876.2798, 1285.2848, 1303.3911, 1403.8704, 1406.4517, 1754.6603, 2703.29
(N165_Try) 6_3_0_0	C182 H279 N31 O85 S2	[M+3H]3+	1441.94	-0.83	75.05	204.0849, 366.1450, 934.8521, 951.9035, 1095.1226, 1275.8341, 1319.3344, 1897.8108
(N165_Try) 7_4_0_0	C196 H302 N32 O95 S2	[M+3H]3+	1563.65	-0.51	75.08	204.0863, 366.1372, 487.1158, 1048.4508, 1564.6915, 2163.9145, 2244.9238
(N165_Try) 7_5_1_1(1A)	C221 H342 N34 O112 S2	[M+4H]4+	1333.05	2.03	75.11	204.0859, 292.1050, 366.1377, 657.2400, 681.6195, 769.6669, 1054.2210, 1091.2210, 1164.0359, 1241.4890, 1252.9267, 1274.7190, 1509.6535, 1530.3514, 1547.5217, 1661.7316, 2127.2472, 2263.6909, 2437.6709
(N165_Try) 7_7_0_3(3A)	C253 H392 N38 O134 S2	[M+4H]4+	1543.62	-1.68	82.4	204.0850, 292.1067, 366.1423, 528.1860, 657.2276, 759.3938, 1032.5251, 1052.2938, 1193.1370, 1434.5823, 1931.4684, 2569.9046
(N234_Chymot) 3_5_1_0	C155 H255 N27 O70	[M+4H]4+	904.687	-0.99	89	204.0911, 571.2284, 731.7866, 776.3061, 792.7007, 813.5394, 1259.9263
(N234_Chymot) 3_6_1_0	C163 H268 N28 O75	[M+4H]4+	955.456	-1.47	89	204.0878, 366.1406, 553.2797, 773.9292, 817.3966, 1090.9299, 1269.3414, 1502.8889
(N234_Chymot) 4_3_0_0	C139 H229 N25 O61	[M+4H]4+	807.145	-2.73	74.56	204.0847, 348.1290, 366.1357, 587.9271, 672.3152, 749.9770, 766.6702
(N234_Chymot) 4_3_1_0	C145 H239 N25 O65	[M+3H]3+	1124.54	-1.69	88.91	204.0891, 355.1366, 528.1878, 657.2336, 877.6589, 931.0523, 1249.2010, 1503.7662
(N234_Chymot) 4_4_0_0	C147 H242 N26 O66	[M+4H]4+	857.917	-0.23	74.04	186.0774, 204.0877, 366.1417, 384.2362, 407.1717, 715.7875, 749.2998, 870.4903, 1073.0609, 1430.7127, 1433.1990, 1514.7418
(N234_Chymot) 4_4_1_0	C153 H252 N26 O70	[M+3H]3+	1192.24	-2.43	88.95	186.1685, 204.0823, 366.1396, 616.2738, 634.3261, 713.3373, 817.7417, 894.4987, 1506.7349, 1587.9096, 1613.2687
(N234_Chymot) 4_5_0_0	C155 H255 N27 O71	[M+4H]4+	908.684	-2.97	74.21	186.0744, 204.0855, 366.1408, 776.2324, 1003.5322, 1268.0914
(N234_Chymot) 4_5_1_0	C161 H265 N27 O75	[M+4H]4+	945.204	2.86	88.94	204.0878, 366.1344, 543.8091, 488.2169, 546.9900, 984.3163, 1096.0668, 1422.7827, 1502.8949
(N234_Chymot) 4_5_2_0	C167 H275 N27 O79	[M+4H]4+	981.715	-0.51	88.93	366.1351, 569.3175, 587.8238, 692.0756, 749.8733, 773.8601, 788.1814, 836.8524, 872.7649
(N234_Chymot) 5_4_0_1(1A)	C164 H269 N27 O79	[M+4H]4+	971.204	0.62	75.88	204.0869, 292.1060, 366.1407, 528.1937, 774.7011, 789.5267, 819.2028, 852.3087, 1096.9115, 1166.3328, 1387.5421, 1613.6112
(N234_Chymot) 5_4_1_0	C159 H262 N26 O75	[M+3H]3+	1246.26	1.12	88.9	366.1358, 576.9005, 789.0793, 846.6769, 1062.2611, 1420.3396, 1697.1353, 1777.6135
(N234_Chymot) 5_4_1_1(1A)	C170 H279 N27 O83	[M+4H]4+	1007.72	-0.5	89.14	186.0786, 204.0877, 274.0915, 292.1073, 366.1398, 528.1906, 936.9548, 954.2452, 957.0773, 981.0176, 1073.2304, 1124.7883, 1174.2771, 1187.8696, 1503.2637, 1668.2294
(N234_Chymot) 5_4_1_2(2A)	C181 H296 N28 O91	[M+4H]4+	1080.49	0.65	89.24	186.0736, 204.0872, 274.00914, 292.1011, 366.1404, 657.2292, 816.4502, 1138.1281, 1154.0155, 1222.6404, 1270.1493, 1324.9345, 1503.7371, 1533.2745
(N234_Chymot) 5_4_2_0	C165 H272 N26 O79	[M+4H]4+	971.46	0.62	88.86	204.0928, 366.1350, 389.2398, 698.8787, 839.2174, 846.1338, 894.5161, 911.7131, 985.1331, 1087.1014, 1192.8068, 1242.1833, 1268.9647, 1422.5252, 1828.0108
(N234_Chymot) 5_5_0_2(2A)	C183 H299 N29 O92	[M+4H]4+	1094.74	-2.92	74.36	204.0846, 274.0897, 292.1019, 366.1388, 407.1617, 657.2349, 822.2821, 891.5383, 963.5553, 1054.5392, 1761.8122
(N234_Chymot) 5_5_1_0	C167 H275 N27 O80	[M+4H]4+	985.712	-2.03	88.9	204.0831, 366.8447, 528.1921, 653.4083, 822.3369, 936.0148, 1022.9492, 1124.4397, 1341.5178
(N234_Chymot) 5_5_1_1(1A)	C178 H292 N28 O88	[M+4H]4+	1058.49	1.61	75.29	163.0610, 186.0742, 204.0864, 274.0966, 292.0410, 366.1450, 407.1641, 752.1773, 773.7650, 936.2126, 1242.5477, 1296.2139, 1644.2875, 1717.3026, 1932.1025
(N234_Chymot) 5_6_1_0	C175 H288 N28 O85	[M+3H]3+	1381.65	2.17	88.7	366.1301, 453.4411, 817.1559, 845.1204, 872.3161, 1179.7481, 1242.1501, 1250.2242, 1357.4031, 1395.3675, 1723.4555
(N234_Chymot) 6_3_0_0	C151 H249 N25 O71	[M+4H]4+	888.174	0.9	74.2	186.0723, 204.0820, 505.2343, 690.2409, 852.0769, 1095.2814, 1234.5436
(N234_Chymot) 6_3_0_1(1A)	C162 H266 N26 O79	[M+4H]4+	960.945	-2.5	76	204.0871, 222.0956, 274.0904, 292.1063, 366.1372, 407.1702, 724.1099, 893.3152, 1199.6577, 1361.2387, 1574.2064, 1694.2854
(N234_Chymot) 6_4_0_0	C159 H262 N26 O76	[M+4H]4+	938.942	-1.49	73.87	186.0741, 204.0869, 366.1378, 731.1873, 888.0674, 1073.0012, 1096.0803, 1275.9553
(N234_Chymot) 6_4_0_1(1A)	C170 H279 N27 O84	[M+4H]4+	1011.72	-1.78	75.4	186.0765, 204.0870, 274.0932, 292.1030, 366.1404, 454.1575, 528.1849, 657.2360, 731.2762, 1276.6609, 1430.7180, 1438.7086, 1511.7444, 1694.8023
(N234_Chymot) 6_4_0_2(2A)	C181 H296 N28 O92	[M+4H]4+	1084.49	1.48	76.58	204.0877, 292.1003, 366.1423, 657.2411, 690.2371,792.2974, 1125.5403, 1258.6566, 1276.6564, 1347.1007, 1607.7997
(N234_Chymot) 6_5_0_1(1A)	C178 H292 N28 O89	[M+4H]4+	1062.48	-2.92	75.54	204.0839, 274.0896, 292.1004, 551.6958, 657.2533, 971.7098, 993.8584, 1054.6143, 1197.8576, 1258.2442, 1330.9259, 1438.4678, 1599.5528, 1677.2785
(N234_Chymot) 6_5_1_0	C173 H285 N27 O85	[M+3H]3+	1367.97	1.68	88.71	204.0842, 366.1368, 690.6826, 731.2822, 1532.2274, 1686.3254, 1798.3769, 1871.8988
(N234_Chymot) 6_5_1_1(1A)	C184 H302 N28 O93	[M+3H]3+	1465	-2.59	89.1	204.0894, 274.0920, 292.1001, 366.1368, 657.2403, 875.0165, 1125.8838, 1341.5521, 1461.0623, 1508.0921, 1795.8604, 2014.9152, 2043.8823, 2077.3214
(N234_Chymot) 6_5_1_2(2A)	C195 H319 N29 O101	[M+4H]4+	1171.78	0.51	89.21	186.0880, 204.0846, 274.0945, 292.1006, 366.1360, 510.1784, 528.1833, 675.2427, 697.3392, 819.9476, 981.5275, 1081.4185, 1100.8976, 1166.2143, 1391.4653, 2223.6216
(N234_Chymot) 6_5_1_3(3A)	C206 H336 N30 O109	[M+3H]3+	1659.06	-0.18	89.27	274.0920, 292.0589, 350.1342, 366.1399, 571.2619, 657.3308, 999.5620, 1475.1027, 1533.1591, 1713.2502, 1898.7454, 2182.5211
(N234_Chymot) 6_5_2_0	C179 H295 N27 O89	[M+3H]3+	1416.66	1.13	88.59	186.0808, 204.0871, 366.1483, 731.4430, 893.4442, 911.2446, 1021.9498, 1055.2582, 1226.7248, 1363.3978, 1402.4989, 1750.8531, 1803.7919
(N234_Chymot) 6_6_1_0	C181 H298 N28 O90	[M+4H]4+	1076.99	-2.6	88.45	186.0757, 204.0872, 366.1387, 407.1615, 528.6528, 911.5740, 1036.1398, 1073.4743, 1078.4026, 1080.0827, 1125.6243, 1314.6357, 1479.8937, 1606.3625
(N234_Chymot) 6_6_1_2(2A)	C203 H332 N30 O106	[M+4H]4+	1222.54	-1.8	73.93	204.0874, 274.1065, 366.1481, 407.1056, 1058.7929, 1109.8159, 1202.5103, 1250.0011, 1544.5384, 1590.6075, 2182.0554,
(N234_Chymot) 7_5_0_1(1A)	C184 H302 N28 O94	[M+4H]4+	1103	1.36	75.11	186.0753, 204.0844, 274.0851, 292.1003. 366.1362, 528.1977, 837.5146, 883.7353, 1404.9680, 1714.0023, 1758.9510
(N234_Chymot) 7_5_0_2(2A)	C195 H319 N29 O102	[M+3H]3+	1567.36	-1.02	76.67	204.0910, 274.0915, 292.1006, 366.1387, 472.1753, 528.1916, 657.2222, 819.2697, 1202.2852, 1240.7554, 1299.9961, 1443.4282, 1470.3305, 2168.4101
(N234_Chymot) 7_5_0_3(3A)	C206 H336 N30 O110	[M+4H]4+	1248.54	-2.32	76.1	186.0760, 204.0880, 274.0923, 292.1028, 366.1388, 528.1887, 657.2276, 1240.5717, 1369.9543, 1445.6545, 1493.6412, 1567.0078, 1693.8311, 1943.8621, 2086.8636, 2204.9880, 2326.5938
(N234_Chymot) 7_6_1_0	C187 H308 N28 O95	[M+4H]4+	1117.51	0.98	88.41	186.0736, 204.0874, 366.1372, 706.8325, 731.6510, 749.7104, 752.2897, 857.7286, 899.8255, 911.7428, 1332.2798, 1443.5255, 1965.2604, 1991.2784
(N234_Chymot) 7_6_1_1(1A)	C198 H325 N29 O103	[M+4H]4+	1190.28	-1.34	89.06	186.0760, 204.0861, 274.0915, 292.1009, 366.1394, 384.1263, 528.1867, 657.2282, 731.2735, 755.8855, 893.3246, 984.5655, 1008.5075, 1022.3689, 1055.3701, 1341.8492, 1423.2152, 1443.5935, 1831.3722, 1868.8970, 1873.5608, 1970.4048, 1988.5158, 2319.2699
(N234_Chymot) 7_7_1_0	C195 H321 N29 O100	[M+4H]4+	1168.28	1.97	88.23	204.0920, 366.1375, 930.7092, 974.2933, 1040.2651, 1276.3325, 1449.8225, 2134.4296, 2558.2604
(N234_Chymot) 7_7_1_1(1A)	C206 H338 N30 O108	[M+4H]4+	1241.06	0.97	72.11	186.0757, 204.0859, 222.0968, 274.0886, 292.9766, 350.1418, 366.1358, 407.1657, 528.1916, 713.8783, 1135.8654, 1258.4257, 1436.0007, 1532.2780, 1548.9969, 1605.2882, 1803.8294, 1879.8901, 1897.3452, 1952.4085, 1993.9672, 2016.4284, 2043.7961, 2119.6358
(N234_Chymot) 9_2_0_0	C161 H266 N24 O81	[M+3H]3+	1278.25	-1.1	80.63	774.8560, 778.4202, 996.0405, 1055.7974, 1086.7917, 1206.7937, 1680.9242, 2698.8842
(N234_Try) 12_2_0_0	C201 H330 N30 O104	[M+3H]3+	1610.39	-1.49	89.33	186.0782, 204.0830, 222.1001, 1153.0630,1604.3562
(N234_Try) 4_5_1_0	C183 H299 N33 O83	[M+3H]3+	1430.02	1.26	89.23	204.0861, 366.1403, 587.2467, 1055.4766, 1241.483
(N234_Try) 5_4_1_1(1A)	C192 H313 N33 O91	[M+4H]4+	1135.28	-2.11	89.3	204.0858, 292.0993, 366.1378, 657.2338, 1294.8652, 1390.6892
(N234_Try) 5_4_1_2(2A)	C203 H330 N34 O99	[M+4H]4+	1208.05	0.33	89.33	204.0886, 292.1024, 366.1404, 657.2307, 690.2434, 819.6204, 1312.5028, 1337.1825, 1379.3041
(N234_Try) 6_5_1_3(3A)	C228 H370 N36 O117	[M+4H]4+	1372.11	1.97	89.34	292.4995, 366.1358, 657.2328, 1280.2770, 1316.9341, 1358.5078, 1731.5912
(N234_Try) 7_6_1_3(3A)	C240 H391 N37 O125	[M+4H]4+	1448.89	-0.28	89.34	204.0851, 274.0925, 292.1038, 366.1416, 657.2496, 1095.2557, 1259.4600, 1221.5452, 1596.1186
(N234_Chymot) 11_2_0_0	C173 H286 N24 O91	[M+3H]3+	1386.29	1.59	80.28	204.0868, 366.7907, 407.1664, 542.5500, 860.5879, 918.7781, 1068.4183
(N282_Try) 3_5_0_0	C157 H252 N30 O80 S	[M+3H]3+	1290.88	0.54	74.27	204.0861, 366.1392, 1223.7710, 1286.9584, 1299.5054
(N282_Try) 3_6_0_0	C165 H265 N31 O85 S	[M+4H]4+	1019.18	-2.65	74.24	204.0841, 587.3075, 690.5242, 849.7766, 907.4288, 911.5569, 1204.8224, 1452.1396
(N282_Try) 3_6_1_0	C171 H275 N31 O89 S	[M+4H]4+	1055.7	-2.46	74.27	204.0871, 366.1325, 407.1655, 553.2190, 657.6785, 717.6722, 876.1256, 1888.8268
(N282_Try) 3_7_0_0	C173 H278 N32 O90 S	[M+4H]4+	1069.95	-2.62	74.06	204.0859, 425.3687, 587.34680, 926.6126, 1205.2301
(N282_Try) 3_7_2_0	C185 H298 N32 O98 S	[M+4H]4+	1142.98	-1.57	73.92	204.0854, 366.1397, 368.1466,588.4657, 1046.0820, 1502.6128, 1835.5853, 1854.9594
(N282_Try) 4_5_0_0	C163 H262 N30 O85 S	[M+3H]3+	1344.9	1.49	74.33	204.0852, 325.6085, 907.73765, 950.2297, 1083.7978, 1096.5633, 1114.9099, 1275.4600, 1287.5230, 1714.6396
(N282_Try) 4_5_0_1(1A)	C174 H279 N31 O93 S	[M+3H]3+	1441.94	1.94	75.05	204.0860, 274.0923, 366.1377, 1034.3488, 1224.62732, 1277.5285
(N282_Try) 4_6_0_0	C171 H275 N31 O90 S	[M+4H]4+	1059.7	-2.08	74.06	204.7531, 366.1428, 690.5797, 587.8908, 877.5612, 893.2985, 933.3775, 1055.3622, 1223.7652, 1935.8208
(N282_Try) 4_6_1_1(1A)	C188 H302 N32 O102 S	[M+4H]4+	1168.98	-1.03	74.77	204.0851, 274.0925, 292.1048, 350.1422, 366.1389, 407.1643, 454.1525, 553.2176, 657.2362, 936.3528, 1280.7966, 1316.4865, 1387.4780, 1461.9657, 1489.6677
(N282_Try) 5_5_0_1(1A)	C180 H289 N31 O98 S	[M+4H]4+	1122.22	1.96	74.71	204.0814, 274.3833, 366.1378, 657.1907, 695.4890, 851.2907, 1071.4490, 1234.8428, 1307.6179
(N282_Try) 5_5_0_2(2A)	C191 H306 N32 O106 S	[M+3H]3+	1592.98	-0.88	75.43	292.1139, 366.1403, 657.2238, 1155.4417, 1496.2985
(N282_Try) 5_5_1_1(1A)	C186 H299 N31 O102 S	[M+3H]3+	1544.63	-2.07	74.85	204.0850, 274.0926, 366.1398, 407.1743, 657.2274, 936.4596, 1203.4479, 1405.7916, 1533.9207, 1917.3227
(N282_Try) 5_6_0_0	C177 H285 N31 O95 S	[M+3H]3+	1466.61	1.43	73.98	204.0863, 366.1422, 526.4450, 551,1942, 840.9296, 1833.4069, 1896.8404
(N282_Try) 5_6_0_1(1A)	C188 H302 N32 O103 S	[M+3H]3+	1563.64	0.58	75.07	204.3571, 274.2818, 292.1330, 425.4019, 454.4778, 657.2354, 731.3450, 818.9300, 852.0725, 957.5728, 1009.3560, 1835.8102
(N282_Try) 5_7_1_2(2A)	C213 H342 N34 O120 S	[M+4H]4+	1333.04	0.68	75.11	204.0848, 274.0853, 366.1408, 454.3958, 905.9744, 946.9440, 1565.3215, 1607.9773, 1787.442
(N282_Try) 6_4_0_0	C167 H269 N29 O90 S	[M+4H]4+	1039.19	2.31	74.18	204.0895, 366.1382, 425.6202, 487.3341, 1054.3229, 1330.9369, 1632.8051, 1693.8850
(N282_Try) 6_6_0_3(3A)	C216 H346 N34 O124 S	[M+4H]4+	1359.04	-1.55	75.48	204.0849, 274.0921, 292.1024, 366.1393, 454.1562, 657.2368, 1227.1598, 1267.4024, 1285.8913, 1316.1040, 1388.2903, 1475.4862, 1618.3069, 1733.2293, 1936.3015, 2389.8412,
(N282_Try) 6_6_1_2(2A)	C211 H339 N33 O120 S	[M+4H]4+	1322.78	-2.72	75.1	204.0855, 366.1382, 657.2286, 690.2317, 1217.8925, 1752.8702, 1067.23433, 1181.425, 1231.3982, 1250.1620, 1257.9577, 1271.9794
(N282_Try) 6_7_0_1(1A)	C202 H325 N33 O113 S	[M+4H]4+	1264.27	-0.4	74.57	204.0895, 274.0955, 366.1385, 657.2249, 1192.9029, 1150.3305, 2343.2622
(N282_Try) 7_7_0_1(1A)	C208 H335 N33 O118 S	[M+4H]4+	1304.78	0.77	74.36	204.0851, 274.0913, 292.1035, 366.1389, 454.1540, 528.1864, 657.2385, 789.3015, 1022.3506, 1440.2264, 1617.9671, 2098.9232, 2209.3812, 2444.0505
(N282_Try) 7_7_0_2(2A)	C219 H352 N34 O126 S	[M+4H]4+	1377.55	-2.03	74.8	204.08424, 274.0947, 366.1405, 657.2322, 1520.6087, 1680.1098, 1782.7975
(N282_Try) 7_7_0_3(3A)	C230 H369 N35 O134 S	[M+4H]4+	1450.33	-2.07	75.44	292.1148, 366.1367, 657.2276, 1345.7282, 1319.4075, 1423.1312, 1931.6876, 2428.437, 2629.4051
(N282_Chymot) 9_2_0_0	C191 H313 N33 O101 S2	[M+3H]3+	1584	1.7	66.93	162.8688, 469.9027, 904.4874, 996.6188, 1047.2259, 1072.9767,1313.7444, 1434.3921
(N331_Chymot) 4_6_0_0	C118 H189 N17 O63 S	[M+3H]3+	962.401	-0.21	10.43	204.0857, 366.1359, 407.1908, 482.9736, 630.9770, 681.0269, 792.9757, 1137.9767, 1260.9871, 1585.6230, 1885.9474
(N331_Chymot) 4_6_2_1(1A)	C141 H226 N18 O79 S	[M+4H]4+	867.854	-2.3	56	186.0779, 204.0886, 292.1058, 348.1276, 366.1416, 407.1654, 569.2184, 758.3046, 831.2741, 853.3442, 895.3195, 987.2276
(N331_Chymot) 5_5_2_0	C128 H206 N16 O71 S	[M+4H]4+	784.824	-1.02	17.22	204.0920, 366.1161, 475.5625, 561.0427, 606.2987, 675.9528, 1057.2168, 1130.0858
(N331_Chymot) 5_5_2_1(1A)	C139 H223 N17 O79 S	[M+4H]4+	857.598	-0.93	22.41	204.0866, 292.3167, 366.1386, 601.2307, 688.6858, 716.1427, 730.9849, 785.9296, 1120.8006, 1387.5389, 1566.4759, 1677.5994, 1974.1252
(N331_Chymot) 5_5_3_1(1A)	C145 H233 N17 O83 S	[M+3H]3+	1191.82	1.68	40.09	292.0973, 310.0528, 348.8938, 553.2306, 5847482, 1023.9512, 1057.5810
(N331_Chymot) 5_6_4_2(2A)	C170 H273 N19 O100 S	[M+3H]3+	1405.22	-2.92	54.77	274.0986, 366.1356, 657.2325, 843.3435, 1207.7432, 1288.0287, 1314.7232, 1338.0960, 2661.1634
(N331_Chymot) 5_7_0_0	C132 H212 N18 O73 S	[M+3H]3+	1084.11	1.94	53.91	204.0878, 366.1423, 790.7937, 948.5534, 1016.7163, 1341.4764, 1422.2392
(N331_Chymot) 5_7_0_1(1A)	C143 H229 N19 O81 S	[M+3H]3+	1181.14	0.42	54.52	204.0879, 274.0917, 292.1119, 366.1385, 512.2077, 695.8161, 748.4335, 822.3182, 827.3017, 877.4772, 944.4720, 1446.4081
(N331_Chymot) 5_7_0_2(2A)	C154 H246 N20 O89 S	[M+3H]3+	1278.18	0.55	55.11	204.0887, 274.0958, 366.1435, 454.6428, 657.2276, 744.7316, 1463.0223, 1487.2551, 1588.1553, 1849.0765, 1908.7126
(N331_Chymot) 5_7_1_1(1A)	C149 H239 N19 O85 S	[M+3H]3+	1229.83	0.98	54.36	186.0779, 204.0866, 292.0879, 366.1440, 677.4202, 1022.7826, 1643.2704, 1793.8791
(N331_Chymot) 5_7_4_2(2A)	C178 H286 N20 O105 S	[M+3H]3+	1472.92	-2.65	54.53	204.0871, 292.1081, 366.1361, 407.1690, 639.2489, 657.2324, 819.3838, 886.9674, 973.2286, 983.6648, 1046.8385, 1119.8119, 1152.4826, 1321.2587, 1534.4455, 1607.60057, 1790.2118, 2743.5413
(N331_Chymot) 5_7_5_1(1A)	C173 H279 N19 O101 S	[M+4H]4+	1068.68	-0.56	54.02	274.0930, 366.1416, 579.5287, 684.7843, 879.3304, 1071.7030, 1090.4351, 2871.3589
(N331_Chymot) 5_7_5_2(2A)	C184 H296 N20 O109 S	[M+4H]4+	1141.45	-2.89	54.46	186.0782, 204.0874, 366.1357, 768.3831, 1028.4115, 1054.1665
(N331_Chymot) 6_6_0_0	C130 H209 N17 O73 S	[M+3H]3+	1070.43	-1.87	43.58	366.1398, 528.1920, 551.3995, 752.2892, 893.3245, 916.5253, 1119.5725, 1281.9648, 1299.4832, 1506.5472
(N331_Chymot) 6_6_2_0	C142 H229 N17 O81 S	[M+3H]3+	1167.81	-2.83	49.62	204.0863, 366.1401, 407.1651, 530.6966, 653.4122, 980.2033, 1033.7877, 1394.5279, 1767.5372, 1970.5086
(N331_Chymot) 6_7_2_1(1A)	C161 H259 N19 O94 S	[M+3H]3+	1332.54	2.55	57.6	204.0894, 292.1009, 366.1370, 438.3052, 454.1125, 657.2348, 696.7370, 722.2585, 753.1850, 793.9307, 890.2915, 925.5221, 936.2153, 1225.6575, 1413.6006, 1592.0957, 1741.9899, 1852.6911
(N331_Chymot) 7_7_2_1(1A)	C167 H269 N19 O99 S	[M+3H]3+	1386.55	0.58	49.52	204.0877, 274.0880, 292.1061, 366.1390, 693.9810, 766.0531, 886.5565, 999.6329, 1119.2093, 1158.8471, 1225.3072, 1240.5974, 1278.9256, 1386.6847, 2133.3539, 2407.3513
(N343_Chymot) 3_2_1_0	C66 H107 N11 O37	[M+2H]2+	823.846	-2.67	21.58	186.0738, 204.0836, 222.1009, 350.1491, 407.1697, 510.0224, 546.1890, 571.7064, 713.3204, 957.4306, 1014.4843
(N343_Chymot) 3_3_1_0	C74 H120 N12 O42	[M+2H]2+	925.386	-2.38	22.38	204.0871, 350.0624, 366.1355, 387.8870, 407.1666, 528.7676, 588.4879, 661.2847, 690.2473, 742.1300, 750.4761, 805.8746, 834.1516, 1160.0229, 1484.5931
(N343_Chymot) 3_4_1_0	C82 H133 N13 O47	[M+2H]2+	1026.93	-2.73	25.12	186.0740, 204.0861, 366.1375, 405.8976, 528.1923, 697.6085, 1541.8267, 1849.7442
(N343_Chymot) 3_4_2_0	C88 H143 N13 O51	[M+2H]2+	1099.96	0.18	19.18	186.0753, 204.0845, 366.1372, 512.5147, 611.1294, 810.3123, 836.0520, 898.9333, 952.4089, 957.6825, 1000.2126, 2051.2508
(N343_Chymot) 3_4_3_0	C94 H153 N13 O55	[M+3H]3+	782.325	-2.05	70.23	204.0871, 366.1397, 594.8687, 661.0798, 665.8229, 715.7818, 823.7908, 835.8415, 998.4183, 1099.1400
(N343_Chymot) 3_5_1_0	C90 H146 N14 O52	[M+3H]3+	752.65	2.92	26.86	186.0798, 204.0868, 350.1441, 366.1405, 407.0079, 569.2515, 571.8958, 582.2374, 587.3022, 811.3914, 957.4456, 1160.5367, 1322.5845, 1687.7361, 1703.7043, 1849.7745
(N343_Chymot) 3_5_2_0	C96 H156 N14 O56	[M+3H]3+	801.335	1.87	21.52	204.0851, 366.1356, 441.1362, 463.5953, 496.2350, 546.1620, 594.2382, 636.1896, 643.3286, 684.1012
(N343_Chymot) 3_5_3_0	C102 H166 N14 O60	[M+3H]3+	850.019	-1.29	70.27	204.0858, 366.1355, 494.1314, 579.9093, 601.7441, 660.7693, 1039.3905
(N343_Chymot) 3_5_4_0	C108 H176 N14 O64	[M+3H]3+	898.704	-1.45	69.45	186.0784, 204.0879, 350.1349, 528.1917, 692.2452, 879.3270, 957.4304, 1172.5012
(N343_Chymot) 3_6_1_0	C98 H159 N15 O57	[M+3H]3+	820.343	2.93	26.8	186.0739, 204.0901, 366.1027, 368.1454, 392.1102, 407.8325, 482.2242, 642.9803, 666.0584, 823.3602, 935.4785
(N343_Chymot) 3_6_2_0	C104 H169 N15 O61	[M+3H]3+	869.029	2.3	23.62	204.0868, 366.1370, 472.9727, 528.1647, 582.3789, 678.8996, 1906.7695
(N343_Chymot) 3_6_3_0	C110 H179 N15 O65	[M+3H]3+	917.715	2.07	19.18	204.0854, 407.1655, 495.9359, 532.9099, 665.1353, 783.4896, 1256.9687, 1303.3127
(N343_Chymot) 3_6_4_0	C116 H189 N15 O69	[M+3H]3+	966.398	-0.52	69.42	186.0738, 350.1441, 366.1423, 407.1751, 553.2207, 569.2273, 751.7818, 1091.4426, 1172.9824, 1265.5342, 1979.8202, 1997.8473, 2143.8486
(N343_Chymot) 3_6_5_0	C122 H199 N15 O73	[M+3H]3+	1015.09	1.38	69.22	186.0754, 204.0874, 222.0986, 350.1435, 407.1663, 528.1983, 546.2009, 553.2245, 660.2787, 715.2765
(N343_Chymot) 3_7_4_0	C124 H202 N16 O74	[M+3H]3+	1034.09	0.58	42.86	186.0747, 204.0875, 222.0928, 366.1453, 393.1213, 407.1690, 1201.4963, 1979.8214
(N343_Chymot) 4_2_0_0	C66 H107 N11 O38	[M+2H]2+	831.844	-2.28	20.47	204.0871, 357.2288, 366.1428, 406.1840, 505.1263, 669.8746, 713.1901
(N343_Chymot) 4_3_1_0	C80 H130 N12 O47	[M+2H]2+	1006.41	-0.7	22.4	204.08743, 366.1418, 406.9557, 505.9812, 528.1954, 690.3539, 811.3959, 870.0595, 1176.0554, 1260.2229
(N343_Chymot) 4_3_1_1(1A)	C91 H147 N13 O55	[M+2H]2+	1151.96	-1.48	28.52	204.0876, 274.0903, 366.1094, 384.8353, 408.4056, 487.1313, 657.2365, 895.7079, 933.1665, 1006.2129, 1071.5789, 1080.4261, 1849.7815
(N343_Chymot) 4_4_1_0	C88 H143 N13 O52	[M+2H]2+	1107.95	-1.99	25.25	204.0825, 366.1351, 518.6567, 852.7958, 934.3506, 1258.4052
(N343_Chymot) 4_4_1_1(1A)	C99 H160 N14 O60	[M+3H]3+	836.005	1.2	27.46	186.0746, 204.0841, 274.0926, 292.0977, 528.1994, 536.5290, 598.4207, 690.0679, 696.0154, 701.2593, 720.2945, 763.2772, 1021.1116, 1054.3810, 1080.6060, 1240.0361
(N343_Chymot) 4_4_2_0	C94 H153 N13 O56	[M+3H]3+	787.659	1.4	19.77	204.0868, 350.1446, 366.1328, 407.1593, 528.1996, 522.7367, 535.2830, 579.9835, 611.1858, 685.9532, 714.0399, 859.0011, 997.8897, 1162.9786, 1258.4567,
(N343_Chymot) 4_4_3_0	C100 H163 N13 O60	[M+3H]3+	836.344	0.12	70.05	186.0726, 204.0871, 366.1384, 407.1796, 482.1476, 512.1955, 528.1833, 643.8205, 671.1143, 764.3198
(N343_Chymot) 4_4_3_1(1A)	C111 H180 N14 O68	[M+3H]3+	933.376	0.32	70.66	186.0779, 204.0870, 292.2785, 407.1731, 489.0461, 627.0698, 715.4163, 817.7091
(N343_Chymot) 4_5_1_0	C96 H156 N14 O57	[M+3H]3+	806.667	1.61	24.58	204.0869, 366.1398, 536.2961, 564.2577, 568.0399, 582.2294, 587.2316, 643.1293, 684.7411, 690.1744, 805.4046, 927.2283, 1155.5028
(N343_Chymot) 4_5_1_1(1A)	C107 H173 N15 O65	[M+3H]3+	903.699	2.43	30.82	204.0852, 292.1036, 366.1379, 454.1448, 513.0796, 657.2457, 718.8338, 872.4737
(N343_Chymot) 4_5_2_0	C102 H166 N14 O61	[M+3H]3+	855.353	2.57	22.48	186.0788, 204.0854, 366.1390, 389.1504, 407.1705, 449.4843, 467.3398, 553.2345, 652.7006, 893.3290, 1098.9094, 1162.5274
(N343_Chymot) 4_5_2_1(1A)	C113 H183 N15 O69	[M+3H]3+	952.385	1.57	24.4	204.0839, 274.6742, 292.3195, 350.1355, 366.1365, 512.1974, 550.7971, 569.2694, 590.2878, 685.2817, 690.3505, 806.9882, 1052.8854, 1648.6205
(N343_Chymot) 4_5_3_0	C108 H176 N14 O65	[M+3H]3+	904.039	2.21	69.37	186.0749, 204.0847, 366.1426, 407.1622, 569.2113, 601.6866, 617.3351, 661.0425, 710.3144, 732.2732, 1096.4181, 1274.5633
(N343_Chymot) 4_5_3_1(1A)	C119 H193 N15 O73	[M+3H]3+	1001.07	-2.8	70.05	186.0729, 204.0850, 274.0930, 292.1057, 366.1371, 368.2332, 407.1672, 494.1791, 510.2569, 512.1930, 528.2007, 623.3473, 651.3473, 657.2429, 719.4040, 764.4374, 844.9466
(N343_Chymot) 4_5_4_0	C114 H186 N14 O69	[M+3H]3+	952.723	0.31	69.35	204.0870, 366.0901, 586.9436, 599.0819, 627.3720, 850.1957, 859.2691, 1041.3926, 1073.4733, 1099.1876
(N343_Chymot) 4_5_4_1(1A)	C125 H203 N15 O77	[M+3H]3+	1049.75	-0.29	69.75	186.0775, 204.0873, 274.0935, 292.1056, 350.1417, 366.1376, 407.1690, 454.1571, 553.2699, 657.2339, 983.4707, 996.9876, 1172.4478
(N343_Chymot) 4_6_1_0	C104 H169 N15 O62	[M+3H]3+	874.36	1.37	22.18	186.0762, 204.0836, 366.1401, 368.1446, 528.1920, 605.6912, 731.2705, 854.7983, 1014.4741, 1055.3769, 1136.2735, 1160.5362, 1260.1476, 1322.571, 1484.6247, 1646.6944
(N343_Chymot) 4_6_4_0	C122 H199 N15 O74	[M+3H]3+	1020.42	2.45	42.76	204.0859, 366.1407, 407.1651, 528.1891, 553.2279, 710.1565, 895.3485, 1099.9553, 1180.9869, 1256.0238, 1427.5306, 1445.5411, 1457.1667, 2141.8794, 2360.9211
(N343_Chymot) 4_6_4_1(1A)	C133 H216 N16 O82	[M+3H]3+	1117.45	-1.61	43.84	274.0548, 292.1020, 366.1355, 637.0511, 688.2916, 954.5610, 1045.8254, 1063.5432, 1154.6877, 1533.8433
(N343_Chymot) 5_2_0_0	C72 H117 N11 O43	[M+2H]2+	912.87	-2.74	18.72	204.0821, 236.5290, 325.0786, 366.1370, 447.1541, 811.3952, 1338.7283
(N343_Chymot) 5_3_1_0	C86 H140 N12 O52	[M+3H]3+	725.296	-0.55	21.32	145.0503, 147.0664, 186.0781, 204.0884, 366.1396, 553.2369, 609.3122, 653.2717, 733.3674, 1160.5221, 1176.5271
(N343_Chymot) 5_3_1_1(1A)	C97 H157 N13 O60	[M+2H]2+	1232.99	-0.16	23.65	204.0827, 274.0884, 292.1007, 366.1340, 407.3502, 549.4278, 657.2323, 690.2398, 819.3026, 1014.4591, 1080.864, 1124.7948, 1142.0625, 1160.9879
(N343_Chymot) 5_3_2_0	C92 H150 N12 O56	[M+3H]3+	773.983	0.65	18.43	186.0738, 204.0842, 366.1413, 588.3134, 811.3957, 1014.3508, 1072.9495, 1160.5409, 1646.7120
(N343_Chymot) 5_4_0_0	C88 H143 N13 O53	[M+3H]3+	744.306	2.42	21.99	204.0870, 338.6372, 366.1357, 568.1799, 618.5979, 636.0343, 1500.6278
(N343_Chymot) 5_4_0_1(1A)	C99 H160 N14 O61	[M+3H]3+	841.337	1.55	24.9	204.0877, 292.8021, 366.1388, 498.9169, 635.4921, 672.2953, 916.9797
(N343_Chymot) 5_4_0_2(2A)	C110 H177 N15 O69	[M+3H]3+	938.367	-0.43	57.36	197.0441, 235.8580, 204.0880, 274.0910, 292.1008, 366.1379, 425.7303, 528.1841, 618.9596, 657.2234, 769.1894, 1161.4945,
(N343_Chymot) 5_4_1_0	C94 H153 N13 O57	[M+3H]3+	792.988	-1.77	24.03	204.0863, 350.1427, 366.1398, 389.0410, 408.6914, 412.9948, 425.9049, 441.8492, 499.8629, 517.7982, 550.9354, 555.7308, 683.0749, 720.9860, 732.3184, 1039.1173, 1427.5261
(N343_Chymot) 5_4_1_1(1A)	C105 H170 N14 O65	[M+3H]3+	890.024	2.25	26.36	186.0771, 204.0866, 292.1031, 366.1386, 454.1602, 528.2017, 657.2383, 690.2753, 1006.4085, 1057.3984, 1070.9293, 1078.9374, 1124.9888, 1151.9660, 1161.5047
(N343_Chymot) 5_4_1_2(2A)	C116 H187 N15 O73	[M+3H]3+	987.054	0.51	29.19	186.0746, 204.0863, 274.0939, 292.1034, 366.1385, 389.1973, 504.6116, 533.8176, 546.3949, 657.2332, 793.1923, 837.4593, 859.9700, 938.6446, 1364.8010
(N343_Chymot) 5_4_2_0	C100 H163 N13 O61	[M+3H]3+	841.675	-0.36	20.47	204.0818, 366.1461, 425.1223, 494.2112, 510.2361, 528.1913, 531.0588, 546.2667, 588.7572, 701.3211, 836.0518
(N343_Chymot) 5_4_2_1(1A)	C111 H180 N14 O69	[M+3H]3+	938.71	2.13	23.25	186.0786, 204.0844, 274.0954, 292.1061, 366.1435, 653.8733, 657.4304, 692.1580, 763.5071, 957.4517, 1162.5234
(N343_Chymot) 5_4_3_0	C106 H173 N13 O65	[M+3H]3+	890.363	1.01	17.44	186.0768, 204.0881, 366.1436, 442.0908, 512.1986, 549.5540, 653.1850, 782.8945, 734.1729, 925.8782, 1079.4439
(N343_Chymot) 5_4_3_1(1A)	C117 H190 N14 O73	[M+3H]3+	987.393	-0.81	70.2	204.0872, 274.0906, 292.0990, 366.1366, 650.5284, 690.9699, 697.7445, 915.1389, 1039.9785
(N343_Chymot) 5_4_3_2(2A)	C128 H207 N15 O81	[M+3H]3+	1084.42	-0.55	70.28	204.0864, 274.0949, 292.1029, 366.1418, 454.1640, 512.1977, 657.2284, 764.3580, 837.7243, 920.4023, 965.6631, 1326.3207
(N343_Chymot) 5_5_0_1(1A)	C107 H173 N15 O66	[M+3H]3+	909.026	-2.64	57.04	145.0716, 186.0742, 204.0855, 274.0880, 366.1348, 657.2454, 797.4367, 875.4271, 997.4570, 1099.3599, 1180.9945
(N343_Chymot) 5_5_1_0	C102 H166 N14 O62	[M+3H]3+	860.685	2.67	27.21	186.0762, 204.0875, 366.1396, 551.5541, 528.2042, 690.3569, 755.0663, 1404.4983, 1646.7125
(N343_Chymot) 5_5_1_1(1A)	C113 H183 N15 O70	[M+3H]3+	957.717	2.51	32.47	204.0856, 274.0924, 292.0944, 366.1378, 657.2307, 1490.1328
(N343_Chymot) 5_5_2_0	C108 H176 N14 O66	[M+3H]3+	909.367	-1.98	23.46	197.4566, 204.0802, 319.0616, 366.1387, 407.1685, 441.4564, 617.0548, 744.5230, 773.0535, 837.3125
(N343_Chymot) 5_5_3_0	C114 H186 N14 O70	[M+3H]3+	958.054	-0.52	69.67	204.0849, 366.1411, 528.1985, 570.3125, 595.3339, 613.4063, 702.3897, 720.4005, 733.1072, 980.4420, 988.9470, 1039.4444, 1061.4718, 1406.5965, 1589.2195
(N343_Chymot) 5_5_3_1(1A)	C125 H203 N15 O78	[M+3H]3+	1055.09	-1.33	70.03	186.0782, 204.0879, 274.0923, 292.1064, 366.1382, 657.2523, 686.8804, 755.1541, 768.0211, 981.1974, 983.2104, 1023.4240
(N343_Chymot) 5_5_3_2(2A)	C136 H220 N16 O86	[M+3H]3+	1152.12	0.52	44.55	204.0868, 292.1006, 384.4019, 570.1684, 605.2298, 657.2309, 827.1188, 1134.6754, 1151.5384, 1381.4257, 1399.7189, 1713.7483
(N343_Chymot) 5_5_4_0	C120 H196 N14 O74	[M+3H]3+	1006.74	2.48	69.49	186.0753, 204.0843, 366.1428, 528.1915, 580.2300, 695.1810, 890.2697, 1491.5354
(N343_Chymot) 5_6_3_0	C122 H199 N15 O75	[M+3H]3+	1025.75	0.68	44.6	186.0775, 204.0820, 366.1355, 412.1672, 528.1876, 553.2268, 569.2283, 604.7492, 710.3876, 728.9889, 958.4951, 1007.8642, 1099.2757, 1355.5394, 1609.2557,
(N343_Chymot) 5_6_3_1(1A)	C133 H216 N16 O83	[M+3H]3+	1122.78	-1.6	45.77	186.0736, 204.0851, 274.8462, 292.1062, 366.1435, 512.1889, 714.1521, 763.5534, 805.2982, 1027.2776, 1039.2099, 1088.3506, 1263.6625, 1325.9703, 1491.5082, 1583.1096
(N343_Chymot) 5_6_3_2(2A)	C144 H233 N17 O91	[M+3H]3+	1219.81	2.38	46.49	163.9626, 274.0872, 292.0984, 366.1323, 663.1054, 750.2826, 765.2334, 786.6082, 835.3754, 850.9636, 1024.3676, 1053.4688, 1068.4186, 1479.9481
(N343_Chymot) 5_7_4_1(1A)	C147 H239 N17 O92	[M+3H]3+	1239.16	-0.32	43.49	204.0872, 274.0901, 292.1040, 366.1363, 454.1487, 657.2318, 819.9270, 1041.2383, 1336.5358
(N343_Chymot) 5_7_4_2(2A)	C158 H256 N18 O100	[M+3H]3+	1336.19	2.25	44.26	222.0958, 292.0482, 454.7248, 597.2530, 675.4126, 1282.9405, 2392.5660, 2539.0932
(N343_Chymot) 6_2_0_0	C78 H127 N11 O48	[M+2H]2+	993.9	0.91	51.65	186.0761, 204.0887, 366.1420, 446.0889, 732.0366, 813.2499, 973.9177
(N343_Chymot) 6_3_0_0	C86 H140 N12 O53	[M+3H]3+	730.63	1.92	18.24	186.0747, 204.0843, 366.1367, 466.9731, 490.0075, 528.1834, 588.8177, 811.3989, 1176.5185
(N343_Chymot) 6_3_1_0	C92 H150 N12 O57	[M+3H]3+	779.313	-1.41	19.75	366.1413, 407.1661, 533.1587, 571.3574, 580.8372, 599.1408, 639.0315, 660.9728, 671.0351, 725.2844, 957.4279
(N343_Chymot) 6_3_1_1(1A)	C103 H167 N13 O65	[M+3H]3+	876.348	2.28	22.61	204.0871, 292.1023, 366.378, 487.3221, 831.7120, 981.6056
(N343_Chymot) 6_3_2_0	C98 H160 N12 O61	[M+3H]3+	828.001	0.85	70.42	186.0798, 204.0877, 366.1364, 384.1899, 438.0443, 494.8461, 588.7247, 697.6468, 793.9943, 870.6336
(N343_Chymot) 6_3_2_1(1A)	C109 H177 N13 O69	[M+3H]3+	925.034	1.73	71.05	204.0878, 274.0936, 368.1312, 895.0974, 985.1317, 1201.0157
(N343_Chymot) 6_4_0_0	C94 H153 N13 O58	[M+2H]2+	1196.98	-2.42	80.82	204.0840, 366.1431, 831.5022, 911.8255, 1032.7201, 1035.1259, 1095.7919, 1258.5329
(N343_Chymot) 6_5_0_2(2A)	C124 H200 N16 O79	[M+3H]3+	1060.08	-2.17	56.82	186.0782, 204.0880, 222.0952, 274.0946, 292.1053, 366.1457, 426.8870, 855.3628, 996.3728, 1006.8780
(N343_Chymot) 6_5_1_0	C108 H176 N14 O67	[M+3H]3+	914.703	2.62	19.03	186.0749, 204.0867, 222.0966, 350.1425, 366.1366, 407.1654, 591.2946, 609.2942, 685.1622, 811.3862, 866.1362, 957.4391, 1276.0151, 1646.6701, 1792.7643, 1849.7319
(N343_Chymot) 6_5_3_0	C120 H196 N14 O75	[M+3H]3+	1012.07	1.58	69.14	204.0871, 366.1383, 571.2210, 738.6633, 836.3800, 895.6967, 911.3131, 1170.9875, 1325.5503, 1363.8688
(N343_Chymot) 6_5_3_1(1A)	C131 H213 N15 O83	[M+3H]3+	1109.11	1.44	69.76	186.0740, 204.7495, 292.1062, 332.1803, 366.1428, 512.1977, 600.1238, 1006.3820, 1052.4599, 1490.4817
(N343_Chymot) 6_5_3_2(2A)	C142 H230 N16 O91	[M+3H]3+	1206.14	1.16	69.85	186.0735, 204.0885, 292.0996, 366.1393, 494.0300, 793.5492, 1036.3942, 1091.9652, 1152.8039, 1480.1806
(N343_Chymot) 6_5_4_0	C126 H206 N14 O79	[M+3H]3+	1060.76	-2.45	68.89	204.0848, 366.1397, 656.3622, 689.7105, 952.2681, 980.0195, 1226.1467, 1244.5500, 1510.0704
(N343_Chymot) 6_5_4_1(1A)	C137 H223 N15 O87	[M+3H]3+	1157.79	1.04	69.55	204.0854, 274.0941, 292.1021, 350.1437, 366.1358, 407.1593, 512.1980, 657.2397, 821.3048, 1143.9849, 1254.0057, 1389.1005, 1755.1012
(N343_Chymot) 6_6_3_1(1A)	C139 H226 N16 O88	[M+3H]3+	1176.8	-0.51	69.96	204.0928, 292.1049, 366.1360, 697.6325, 747.5901, 1186.5833, 1326.1905, 1447.9080, 1511.0373, 1771.2522, 1875.8122, 2282.8711, 2391.7699,
(N343_Chymot) 6_6_3_3(3A)	C161 H260 N18 O104	[M+3H]3+	1370.86	1.24	44.61	204.0862, 274.0902, 366.1372, 657.2380, 1040.5170, 1910.0122, 1953.8128, 2375.6299
(N343_Chymot) 6_7_0_0	C118 H192 N16 O73	[M+2H]2+	1501.6	-1.2	69.07	204.0854, 271.9377, 366.1353, 407.1751, 426.9534, 489.8439, 642.2496, 1199.7259, 1340.8062
(N343_Chymot) 6_7_3_2(2A)	C158 H256 N18 O101	[M+4H]4+	1006.39	-0.4	46.04	204.0841, 274.0899, 292.1071, 366.1369, 407.1645, 657.2350, 895.3168, 918.8907, 936.9795, 1006.4734, 1104.6423, 1150.2022, 1186.9272, 1476.4848, 1784.9741, 1930.9990
(N343_Chymot) 6_7_3_3(3A)	C169 H273 N19 O109	[M+4H]4+	1079.16	-2.97	46.47	204.0842, 274.0948, 292.0990, 366.1418, 512.1869, 657.7261, 715.1740, 798.0423, 837.3901, 897.0652, 911.5018, 925.1156, 934.6581, 984.4250, 1022.4811, 1024.3635, 1040.3610, 1069.3409, 1118.2484, 1304.8270, 1654.5109, 1704.0320, 2373.3366
(N343_Chymot) 6_7_4_2(2A)	C164 H266 N18 O105	[M+3H]3+	1390.21	0.43	74.37	186.0768, 204.0871, 292.0946, 366.1421, 491.6798, 553.2176, 657.2428, 677.2517, 1250.5527, 1293.1927, 1557.3767, 1810.9348
(N343_Chymot) 7_5_0_0	C108 H176 N14 O68	[M+2H]2+	1379.55	0.72	65.14	204.0836, 366.1411, 407.1588, 449.1941, 658.7571, 1096.8824, 1279.7582
(N343_Chymot) 7_6_0_0	C116 H189 N15 O73	[M+2H]2+	1481.08	-0.88	69.06	204.0874, 366.1379, 528.1918, 731.2599, 750.7317, 879.2012, 1220.3990, 1946.8718
(N343_Chymot) 7_7_3_2(2A)	C164 H266 N18 O106	[M+4H]4+	1046.91	0.38	43.68	204.0869, 274.0918, 292.1013, 366.1390, 553.2153, 571.2546, 893.3357, 936.3301, 992.1280, 996.1551, 1165.5215, 1184.9968, 1207.6186, 1250.4533, 1491.4446, 1718.8228
(N343_Chymot) 7_7_3_3(3A)	C175 H283 N19 O114	[M+4H]4+	1119.68	0.98	44.26	204.0845, 274.0918, 366.1409, 690.2378, 988.2676, 1023.1634, 1084.0566, 1347.4524, 1493.3928, 1737.4593, 1755.6834, 2845.4144
(N603_Chymot) 3_5_1_0	C150 H246 N28 O74	[M+3H]3+	1208.88	-2.32	68.87	204.0872, 366.1380, 407.1663, 528.1941, 673.8200, 1038.3691, 1273.6202
(N603_Chymot) 3_6_3_0	C170 H279 N29 O87	[M+4H]4+	1030.71	-2.43	68.55	204.0850, 222.0947, 366.1297, 407.1660, 530.2848, 925.6440, 1490.7330
(N603_Chymot) 4_4_0_1(1A)	C153 H250 N28 O78	[M+3H]3+	1243.56	2.17	66.96	204.0852, 274.0928, 292.1006, 366.1359, 454.1490, 1161.4843, 1184.9109, 1189.7736, 1405.3921, 1682.7746
(N603_Chymot) 4_4_1_1(1A)	C159 H260 N28 O82	[M+3H]3+	1292.24	-0.77	69.7	274.0945, 366.1392, 472.2910, 528.1941, 675.2564, 708.7274, 819.5838, 1152.3271, 1164.5348, 1846.3329, 1856.3746
(N603_Chymot) 4_5_2_0	C162 H266 N28 O83	[M+4H]4+	983.943	-0.71	68.54	186.0773, 204.0872, 350.1430, 366.1372, 407.1661, 512.2022, 553.2239, 942.88021079.9260, 1171.4389, 1226.4977, 1536.9407, 1630.6839, 1820.2553
(N603_Chymot) 4_5_2_1(1A)	C173 H283 N29 O91	[M+4H]4+	1056.72	-2.27	69.52	186.0779, 204.0842, 222.0995, 292.0948, 350.1422, 366.1432, 657.2323, 797.3016, 841.2739, 1090.4117
(N603_Chymot) 4_6_0_1(1A)	C169 H276 N30 O88	[M+3H]3+	1378.95	2.25	66.57	204.0875, 292.1030, 366.1398, 657.2333, 1184.4101, 1317.4853, 1867.0844
(N603_Chymot) 5_4_1_1(1A)	C165 H270 N28 O87	[M+4H]4+	1009.94	-1.58	69.5	186.0739, 204.0860, 274.0895, 366.1413, 657.6669, 792.9388, 974.4249, 1109.9860, 1402.9822
(N603_Chymot) 5_4_1_2(2A)	C176 H287 N29 O95	[M+4H]4+	1082.72	1.75	69.75	204.0855, 274.0906, 292.4642, 350.3088, 366.1364, 918.6012, 962.5889, 1152.3332, 1693.9291
(N603_Chymot) 5_4_2_1(1A)	C171 H280 N28 O91	[M+3H]3+	1394.94	-1.22	69.54	204.0835, 274.8268, 292.1009, 366.1413, 512.0529, 657.2353, 709.0482, 962.0030, 1175.7309, 1346.0137, 1584.6314, 1745.7531, 2180.9271
(N603_Chymot) 5_5_0_1(1A)	C167 H273 N29 O88	[M+4H]4+	1024.2	-0.29	66.54	186.0751, 204.0872, 274.0954, 292.1038, 366.1421, 407.1625, 860.6645, 882.6010, 915.8359, 955.0126, 1158.7136, 1119.5687, 1346.6742, 1803.7838, 1902.4727
(N603_Chymot) 5_5_0_2(2A)	C178 H290 N30 O96	[M+4H]4+	1096.98	0.18	67.02	204.0829, 274.0900, 366.1357, 407.1690, 892.3342, 1024.8191, 1548.1847
(N603_Chymot) 5_5_1_1(1A)	C173 H283 N29 O92	[M+3H]3+	1413.96	2.55	69.59	204.0882, 274.0898, 366.0835, 550.9157, 657.2342, 1009.6776, 1142.5764, 1262.1651, 1317.6427, 1359.4429, 1420.1523, 1443.4398, 1478.7992, 1567.6704, 1711.7647, 1901.6300
(N603_Chymot) 5_6_1_1(1A)	C181 H296 N30 O97	[M+4H]4+	1111.49	2.43	69.3	204.0874, 274.0956, 407.1672, 553.2046, 657.2169, 875.2059, 1682.7867, 1914.9649, 2322.8516
(N603_Chymot) 5_7_0_1(1A)	C183 H299 N31 O98	[M+4H]4+	1125.74	1.6	66.5	204.0881, 292.0991, 366.1409, 407.0636, 819.2730, 910.2899, 925.4070, 1090.4596, 1114.7443, 1155.3411, 1378.1607, 1608.592, 1924.3297, 2068.4827
(N603_Chymot) 6_3_1_1(1A)	C163 H267 N27 O87	[M+3H]3+	1332.59	1.43	69.69	186.0700, 204.0869,366.1353, 407.1589, 528.1825, 657.2405, 869.9805,1041.7627, 1152.2903, 1217.4270, 1247.7873
(N603_Chymot) 6_5_1_1(1A)	C179 H293 N29 O97	[M+4H]4+	1101.23	-1.09	69.27	204.0839, 274.0916, 292.0963, 366.1356, 527.3272, 657.2224, 955.7280, 1260.4530, 1371.1341, 1795.0318
(N603_Chymot) 6_5_1_2(2A)	C190 H310 N30 O105	[M+3H]3+	1565.01	3	69.56	204.0868, 366.1356, 407.1618, 528.1906, 657.2302, 864.8989, 893.9012, 907.3962, 1028.8224, 1224.1366, 1304.8882, 1346.5251, 1371.5232, 1386.0078, 1769.0503, 1932.5161, 2073.7191
(N603_Chymot) 6_6_0_2(2A)	C192 H313 N31 O106	[M+3H]3+	1584.01	-0.44	66.93	204.0882, 366.1359, 657.2323, 1056.0442, 1079.1965, 2175.2674, 2223.6063
(N603_Chymot) 6_6_0_3(3A)	C203 H330 N32 O114	[M+3H]3+	1681.04	1.84	66.99	204.0886, 222.1214, 274.0951, 366.1419, 819.0345, 1090.3614, 1435.7230, 1565.0880
(N603_Chymot) 6_6_1_0	C176 H289 N29 O94	[M+4H]4+	1079.22	-2.22	82.63	204.0855, 366.1288, 510.7965, 615.1414, 622.0217, 653.5551, 659.2528, 849.9017, 974.7942, 1092.9986, 1145.7208, 1719.2018, 1873.6587
(N603_Chymot) 6_6_1_1(1A)	C187 H306 N30 O102	[M+3H]3+	1535.67	1.56	83.28	204.0847, 366.1377, 454.1509, 528.2006, 657.2321, 800.7143, 825.8531, 843.7742, 1024.2642, 1072.8044, 1316.9523, 1369.3904, 1792.8184, 1974.8558
(N603_Chymot) 6_7_0_1(1A)	C189 H309 N31 O103	[M+4H]4+	1166.25	-1.8	66.42	204.0838, 292.1000, 366.1422, 510.7958, 551.9789, 657.2350, 951.2020, 1074.1097, 1090.9478, 1273.2892
(N603_Chymot) 7_6_1_3(3A)	C215 H350 N32 O123	[M+4H]4+	1338.06	0.3	69.23	204.0811, 292.3602, 366.1351, 510.6475, 801.4298, 825.8793, 1145.4854
(N603_Chymot) 7_6_2_2(2A)	C210 H343 N31 O119	[M+4H]4+	1301.8	1.61	69.15	204.3740, 274.0894, 292.1045, 366.1367, 657.2246, 1163.2446, 1210.2214, 1364.4826, 1549.5297, 2303.9410
(N603_Chymot) 7_7_1_0	C190 H312 N30 O104	[M+3H]3+	1560.35	1.92	82.28	366.1350, 407.1899, 1145.5904, 1196.8293, 1255.8144, 1295.2780, 1474.5711, 1701.6896, 2066.5775, 2104.1648
(N603_Chymot) 7_7_1_2(2A)	C212 H346 N32 O120	[M+4H]4+	1316.05	-1.75	83.31	292.4086, 596.0755, 657.2375, 831.9085, 969.2372, 1096.5373, 1152.6818, 1206.4195, 1316.5697, 1584.8947, 1901.4781, 2404.2108
(N603_Chymot) 7_7_1_3(3A)	C223 H363 N33 O128	[M+4H]4+	1388.83	2.38	83.58	204.0870, 292.1002, 472.6407, 655.0055, 911.5086, 1004.3868, 1092.7623, 1170.5725, 1224.8813, 1283.6194, 1295.6520, 1311.5653, 1352.5277, 1628.7935, 1648.8321, 2251.9158
(N616_Chymot) 3_4_3_0	C168 H267 N31 O79 S	[M+4H]4+	1004.69	-2.79	87.21	204.0826, 366.1390, 389.4282, 657.2492, 733.8068, 812.6633, 899.0104, 953.2055, 1088.9016, 1260.1016, 1916.6947
(N616_Chymot) 3_5_0_0	C158 H250 N32 O72 S	[M+4H]4+	945.921	-1.16	72.61	204.0860, 366.1392, 731.5029, 754.8487, 916.4782, 934.8496, 1175.2456, 1299.8181, 1424.1352
(N616_Chymot) 3_6_0_0	C166 H263 N33 O77 S	[M+4H]4+	996.693	0.3	72.7	186.0745, 204.0869, 366.1373, 407.1631, 928.6797, 1223.0933, 1568.2438, 1788.5231
(N616_Chymot) 3_6_1_0	C172 H273 N33 O81 S	[M+4H]4+	1033.21	2.23	86.48	204.0841, 348.1349, 366.1362, 569.9857, 654.0316, 830.5853, 877.4162, 895.8348, 1398.5648
(N616_Chymot) 3_7_0_0	C174 H276 N34 O82 S	[M+4H]4+	1047.46	0.48	72.55	204.0866, 366.1385, 407.1717, 905.5184, 1057.3644, 1119.5489, 1241.5284, 1310.0662, 1520.8338
(N616_Chymot) 3_7_1_0	C180 H286 N34 O86 S	[M+4H]4+	1083.98	-1.01	72.31	186.0783, 204.0870, 366.3100, 204.0870, 366.3100,389.2316, 844.6104, 886.7089, 1065.4598, 1395.1197
(N616_Chymot) 3_7_2_0	C186 H296 N34 O90 S	[M+4H]4+	1120.49	2.41	72.15	204.0850, 350.1445, 690.2383, 1137.6889, 1188.6704, 1286.6858, 1325.0972, 1882.8011
(N616_Chymot) 4_5_0_0	C164 H260 N32 O77 S	[M+4H]4+	986.435	-1.01	72.51	186.0788, 204.0863, 672.2537, 854.3275, 876.3146, 892.8613, 945.2264
(N616_Chymot) 4_5_1_0	C170 H270 N32 O81 S	[M+4H]4+	1022.95	2.93	72.63	186.0740, 204.0832, 366.0996, 368.1440, 854.3052, 863.3128, 952.9890, 1315.6377, 1845.1689
(N616_Chymot) 4_5_3_0	C182 H290 N32 O89 S	[M+3H]3+	1460.97	-0.21	86.82	222.2070, 350.8755, 366.1389, 877.8992, 998.0712, 1228.3878, 1340.8735, 1429.9818, 1573.0827, 1916.2804
(N616_Chymot) 4_5_3_1(1A)	C193 H307 N33 O97 S	[M+4H]4+	1168.75	-0.34	86.85	204.0872, 274.0941, 366.1382, 425.2352, 512.1997, 528.1952, 657.2413, 873.1861, 877.8516, 939.5216, 963.0196, 1034.4702, 1041.8709, 1080.6724, 1150.6433, 1358.1372, 1573.1524
(N616_Chymot) 4_6_0_0	C172 H273 N33 O82 S	[M+4H]4+	1037.2	-1.54	72.51	186.0749, 204.0835, 366.1395, 407.1688, 546.2635, 931.5684, 1276.7863, 1300.2314, 1460.2706
(N616_Chymot) 4_6_0_1(1A)	C183 H290 N34 O90 S	[M+3H]3+	1479.63	-1.22	89.58	186.0783, 204.0895, 274.0919, 292.1053, 366.1371, 657.2347, 713.3373, 1022.4964, 1137.0580, 1484.7956, 1520.6268
(N616_Chymot) 4_6_1_0	C178 H283 N33 O86 S	[M+4H]4+	1073.72	-1.3	72.28	204.0871, 350.1404, 366.1434, 553.2161, 749.3322, 915.9420, 968.2648, 997.9368, 1022.2973, 1169.5927, 1497.1440
(N616_Chymot) 4_6_1_1(1A)	C189 H300 N34 O94 S	[M+4H]4+	1146.49	-1.83	73.13	186.0782, 204.0866, 292.1061, 366.1399, 407.1630, 454.1603, 812.7168, 994.5063, 1022.7931, 1045.1388, 1096.3798, 1723.8127, 1763.0722
(N616_Chymot) 4_6_2_0	C186 H295 N33 O92 S	[M+4H]4+	1124.74	2.93	72.02	204.0857, 366.1420, 384.4804, 407.1714, 686.3532, 723.2561, 875.8064, 999.9225, 1017.9099, 1062.2182
(N616_Chymot) 4_6_2_0	C184 H293 N33 O90 S	[M+4H]4+	1110.23	-2.52	72.3	204.0878, 350.1414, 366.1433, 425.4026, 510.2736, 986.1276, 1297.5250, 1404.1648, 1789.3401, 1869.8422
(N616_Chymot) 4_7_3_0	C200 H318 N34 O101 S	[M+4H]4+	1212.02	1.9	75.68	186.0755, 204.0820, 366.1386, 1018.4557, 1475.6526, 1625.2694, 1794.8121, 1922.4080, 1958.7585
(N616_Chymot) 4_7_4_0	C206 H328 N34 O105 S	[M+3H]3+	1664.38	1.14	76.13	366.1475, 512.1823, 830.7456, 848.5380, 1447.2751, 1499.0855, 1508.1603, 1536.3438, 2120.7896
(N616_Chymot) 4_7_4_1(1A)	C217 H345 N35 O113 S	[M+3H]3+	1761.41	-0.85	74.54	292.1061, 366.1392, 1646.9610, 1019.9504, 1675.3386, 2207.2518, 2211.4819
(N616_Chymot) 4_7_5_0	C212 H338 N34 O109 S	[M+3H]3+	1713.07	2.16	74.45	204.0830, 366.1424, 936.1730, 1067.6572, 1573.0157, 1939.7786
(N616_Chymot) 5_5_0_0	C170 H270 N32 O82 S	[M+4H]4+	1026.95	-0.88	72.52	186.0741, 204.0868, 366.1431, 407.1697, 528.1829, 763.4564, 1078.0797, 1222.0971, 1235.8794, 1258.8137, 1771.2733, 1870.3192
(N616_Chymot) 5_5_0_1(1A)	C181 H287 N33 O90 S	[M+4H]4+	1099.72	-1.82	73.03	204.0842, 274.0942, 292.0952, 366.1366, 877.2088, 895.0637, 1193.5761, 1346.2723, 1622.7792, 1687.2631, 1768.3439
(N616_Chymot) 5_5_0_2(2A)	C192 H304 N34 O98 S	[M+3H]3+	1563	1.92	73.63	204.0871, 222.1025, 292.1072, 366.1352, 407.1675, 657.0108, 1549.4100, 1567.3566, 1844.2576
(N616_Chymot) 5_5_1_0	C178 H282 N32 O88 S	[M+4H]4+	1077.97	1.86	72.11	204.0871, 222.9018, 366.1428, 510.1081, 551.3094, 569.2231, 697.3658, 945.0661, 1009.9910, 1041.8641, 1247.6533, 1258.4671
(N616_Chymot) 5_5_1_0	C176 H280 N32 O86 S	[M+4H]4+	1063.47	1.69	72.4	186.0744, 204.0858, 222.0961, 366.1391, 875.0465, 994.3222, 1241.9646, 1368.5921, 1642.5581
(N616_Chymot) 5_5_2_1(1A)	C195 H309 N33 O100 S	[M+3H]3+	1582.67	-1.33	86.69	204.0822, 292.1036, 366.1404, 657.2401, 731.2463, 749.8483, 1008.6203, 1364.4516
(N616_Chymot) 5_6_0_0	C178 H283 N33 O87 S	[M+4H]4+	1077.72	-1.11	72.5	186.5606, 204.0885. 366.1375, 935.5528, 975.3380, 1114.1530, 1605.9399
(N616_Chymot) 5_6_1_0	C184 H293 N33 O91 S	[M+4H]4+	1114.23	1.44	72.37	204.0842, 366.1330, 510.1039, 695.3678, 893.3150, 926.6715, 1018.9021, 1495.2182, 2013.8148
(N616_Chymot) 5_6_3_0	C196 H313 N33 O99 S	[M+3H]3+	1582.68	1.9	86.57	186.0535, 204.0854, 366.1402, 553.2200, 657.2371, 690.1788, 894.0731, 1150.6413, 1417.7259, 1479.5216, 1609.9592, 2193.4334
(N616_Chymot) 5_6_3_1(1A)	C207 H330 N34 O107 S	[M+3H]3+	1679.72	2.08	86.85	292.6650, 366.1364, 657.5017, 713.8730, 1185.9855, 1220.3349, 2191.4486
(N616_Chymot) 5_6_3_2(2A)	C218 H347 N35 O115 S	[M+4H]4+	1332.81	-2.7	86.66	204.0817, 292.1015, 350.1637, 366.1388, 389.2315, 407.2088, 657.2306, 812.4179, 1022.3720, 1040.5726, 1106.1435, 1330.4448, 1428.9991, 1586.1669, 1613.8034, 1755.6100
(N616_Chymot) 5_7_1_0	C192 H306 N34 O96 S	[M+4H]4+	1165.01	2.49	72.18	204.0869, 366.0860, 862.2019, 1048.5997, 1059.8381, 1073.4486, 1605.1342, 1954.9396
(N616_Chymot) 6_3_2_2(2A)	C194 H308 N32 O101 S	[M+3H]3+	1579	0.19	80.84	204.0863, 274.0941, 292.1018, 350.1272, 366.1388, 657.2376, 819.2935, 837.5133, 1301.1283, 1373.6528, 1481.6143, 1893.3515, 2221.9110
(N616_Chymot) 6_6_0_2(2A)	C208 H329 N35 O110 S	[M+3H]3+	1704.04	-0.94	73.1	274.0942, 292.1037, 366.1414, 562.4249, 731.2518, 818.9056, 1209.2804, 1354.1209, 1398.7992, 1434.7013, 1513.8627, 1632.1750
(N616_Chymot) 6_6_0_2(2A)	C206 H327 N35 O108 S	[M+4H]4+	1263.78	-2.93	73.35	204.0862, 274.0861, 292.1023, 366.1407, 454.1487, 657.2353, 1289.2139, 1515.1743, 2002.1349, 2058.9288, 2176.3058, 2182.9735
(N616_Chymot) 7_7_0_1(1A)	C211 H335 N35 O112 S	[M+4H]4+	1296.79	2.62	72.4	204.0864, 274.0927, 292.1062, 366.1380, 407.1686, 454.1505, 657.2264, 1157.0336, 1270.6019, 1502.2516, 1560.9706
(N616_Chymot) 7_7_0_2(2A)	C220 H350 N36 O118 S	[M+4H]4+	1355.07	2.21	73.11	204.0874, 274.3762, 292.1078, 366.1416, 657.2249, 810.7462, 1022.3451, 1256.2481, 1319.8619, 1507.8621, 1637.3854, 1734.7036, 1808.7436
(N616_Chymot) 7_7_0_3(3A)	C231 H367 N37 O126 S	[M+4H]4+	1427.84	-0.49	73.46	163.8080, 186.0741, 204.0854, 274.0936, 366.1383, 407.1690, 528.2135, 657.2329, 12224.4733, 1355.1164, 1411.4737, 1423.9822, 1806.0662
(N657_Chymot) 4_4_3_0	C150 H243 N29 O78 S	[M+3H]3+	1244.53	-0.64	80.83	204.0871, 350.1445, 366.1352, 587.6370, 877.5723, 953.4346, 1226.5860, 1345.0802, 1511.1223, 1592.8041
(N657_Chymot) 5_3_1_0	C136 H220 N28 O70 S	[M+3H]3+	1133.48	-0.97	42.78	366.1358, 542.5183, 546.3050, 587.2477, 792.2919, 1000.3930, 1062.4203, 1626.4498
(N657_Chymot) 5_4_0_1(1A)	C149 H240 N30 O79 S	[M+4H]4+	937.394	1.81	80.85	186.0748, 204.0880, 274.0919, 366.1354, 569.3164, 657.3562, 675.5551, 690.2419, 875.3092, 1328.5773, 1591.9191, 1932.6804
(N657_Chymot) 5_5_3_0	C164 H266 N30 O88 S	[M+3H]3+	1366.24	1.98	80.62	366.1406, 528.1918, 820.2840, 901.1453, 1175.0399, 1258.6230, 1445.0002, 1856.8010
(N657_Chymot) 5_5_3_1(1A)	C175 H283 N31 O96 S	[M+4H]4+	1097.71	1.82	81.17	204.0938, 274.0909, 366.1377, 454.1598, 657.2223, 777.8632, 791.6415, 846.6444, 907.8303, 933.6303, 947.5176, 1763.6147
(N657_Chymot) 5_7_0_1(1A)	C173 H279 N33 O94 S	[M+3H]3+	1452.6	1.65	73.92	204.0873, 274.0903, 366.1367, 407.1628, 512.2066, 657.2279, 1479.2234, 1850.7746, 1852.2942, 1871.1156, 2139.3381
(N657_Chymot) 5_7_2_0	C174 H282 N32 O94 S	[M+3H]3+	1452.94	0.62	73.88	204.0825, 350.1366, 366.1420, 877.3067, 893.3025, 976.5272, 984.0782, 995.0536, 1191.7858, 1264.7139, 1274.1441, 1350.6852, 1357.5251, 1404.7062, 1666.0271, 1748.2284, 2088.7949
(N657_Chymot) 6_2_0_0	C128 H207 N27 O66 S	[M+3H]3+	1071.12	1.03	42.25	204.0913, 366.1332, 407.1624, 454.1528, 486.5047, 851.2463, 991.3699
(N657_Chymot) 6_5_0_2(2A)	C174 H280 N32 O97 S	[M+4H]4+	1101.45	0.36	81.17	186.0735, 204.0862, 274.0926, 292.1018, 366.1352, 657.2343, 847.3898, 896.0258, 1549.7166, 1855.9309
(N657_Chymot) 6_6_3_0	C178 H289 N31 O98 S	[M+4H]4+	1116.21	-0.34	80.4	186.0765, 204.0852, 366.1373, 528.1997, 893.4453. 934.7381, 948.1146, 970.7340, 893.7415, 1041.4624, 1208.3814
(N657_Chymot) 6_6_3_1(1A)	C189 H306 N32 O106 S	[M+3H]3+	1584.99	1.96	80.92	204.0866, 274.0899, 366.1380, 368.1386, 657.2292, 837.9356, 1239.0440, 1458.5729, 1488.2836, 1718.9411
(N657_Chymot) 6_6_3_2(2A)	C200 H323 N33 O114 S	[M+3H]3+	1682.01	0.12	81.27	274.0902, 657.2316, 933.9214, 1566.5133, 1584.0555, 2277.4397, 2423.3722
(N657_Chymot) 6_6_5_0	C190 H309 N31 O106 S	[M+4H]4+	1189.24	0.67	64.96	186.0745, 204.0879, 366.1386, 407.1717, 494.1306, 512.1862, 528.1648, 831.2037, 1023.1205, 1047.0805, 1083.0077, 1208.9712, 1531.1229
(N657_Chymot) 6_7_5_0	C198 H322 N32 O111 S	[M+4H]4+	1240.01	-2.18	74.1	204.0867, 366.1398, 512.2017, 530.1878, 553.2249, 1193.0940, 1209.6332, 1446.1873, 1519.1660, 2043.3905
(N657_Chymot) 7_5_3_1(1A)	C187 H303 N31 O106 S	[M+4H]4+	1178.73	2.21	68.28	204.0856, 274.0840, 292.1133, 366.1435, 915.5348, 1097.4153, 1328.6038, 1406.7824, 2898.5926
(N657_Chymot) 7_6_0_0	C166 H269 N31 O91 S	[M+4H]4+	1047.19	2.96	79.41	186.0622, 366.1028, 384.1409, 510.1786, 747.1358, 846.8369, 864.3097, 907.8377, 911.8101, 2371.5783
(N657_Chymot) 7_6_0_1(1A)	C177 H286 N32 O99 S	[M+3H]3+	1492.94	1.34	80.28	204.0866, 292.0973, 366.1421, 407.1684, 501.4757, 837.3598, 657.2269, 1020.1898, 1299.8692, 1384.9072, 2075.7526
(N657_Chymot) 7_6_0_2(2A)	C188 H303 N33 O107 S	[M+4H]4+	1192.73	1.76	80.96	204.0817, 222.0958, 292.1000, 733.4390, 783.6733, 911.5433, 1047.2585, 1096.0646, 2750.6866
(N657_Chymot) 7_6_0_3(3A)	C199 H320 N34 O115 S	[M+4H]4+	1265.51	-0.4	81.19	204.0874, 292.1036, 366.1464, 454.1515, 657.2231, 713.5180, 875.1997, 1174.7010, 1377.2868, 1395.2500, 1468.6173, 1481.6791, 1655.7165
(N657_Chymot) 7_6_4_0	C190 H309 N31 O107 S	[M+3H]3+	1590.65	-0.69	64.84	222.4055, 366.1311, 974.5782, 1098.0272, 1193.2504, 1257.4045, 1702.7508, 1783.7668, 2590.5905
(N657_Chymot) 7_7_4_0	C198 H322 N32 O112 S	[M+3H]3+	1658.35	0.36	64.66	204.0869, 368.8492, 407.1657, 512.1978, 528.1917, 656.2330, 674.2622, 933.9289, 1000.9750, 1250.3087, 1366.9535, 1445.6441, 2304.4232, 2385.9811
(N657_Try) 6_6_1_0	C247 H394 N52 O119 S3	[M+4H]4+	1523.15	0.66	75.55	204.0880, 366.1447, 1097.3855, 1408.3572, 1478.2916, 1502.1711, 1823.11, 2578.2221
