# Supplementary material for: Comprehensive N-glycosylation profiling of recombinant spike S1 protein from the wild-type SARS-CoV-2 and its variants
Source: Front Immunol. 2025 Jul 16;16:1592142. doi: 10.3389/fimmu.2025.1592142 (PMC12314560; doi:10.3389/fimmu.2025.1592142)
Supplement: Supplementary file 7 [file Table6.xlsx]

## Sheet: Sheet1
Table S6. The number of identified N-glycans at each N-glycosylation site of the recombinant SARS-CoV-2 S1 proteins from wild-type and its variants.
	S1 Proteins	NTD								RBD		SD
		N17	N61	N74	N122	N149	N165	N234	N282	N331	N343	N603	N616	N657	Total
N-glycans	WT	4	6	2	29	15	22	13	7	7	45	8	9	10	177
	Alpha	6	3	48	8	7	16	25	11	4	55	16	18	10	227
	Beta	3	2	1	41	12	20	25	9	2	62	8	20	13	218
	Gamma	4	3	3	25	4	8	16	7	3	45	4	11	0	133
	Delta	0	0	4	8	4	14	21	8	2	54	10	16	2	143
	Lambda	0	0	0	28	3	16	7	4	1	43	2	6	0	110
		N17	N61	N74	N122	N149	N165	N234	N282	N331	N343	N603	N616	N657	Total
High-mannose	WT	0	0	0	3	0	0	2	1	0	1	0	0	0	7
	Alpha	0	0	0	0	0	0	2	1	0	2	0	0	1	6
	Beta	3	0	0	4	0	0	0	0	0	3	0	0	0	10
	Gamma	0	0	1	3	0	0	0	0	0	3	0	0	0	7
	Delta	0	0	0	0	0	0	1	0	0	3	0	0	0	4
	Lambda	0	0	0	4	0	0	0	0	0	4	0	0	0	8
		N17	N61	N74	N122	N149	N165	N234	N282	N331	N343	N603	N616	N657	Total
Hybrid	WT	1	0	0	6	1	2	2	0	0	3	0	0	0	15
	Alpha	0	0	1	5	1	2	7	0	0	4	0	0	1	21
	Beta	0	0	0	6	1	1	4	0	0	5	0	0	0	17
	Gamma	1	0	0	5	2	1	4	1	0	7	1	0	0	22
	Delta	0	0	0	3	0	1	4	0	0	8	0	0	1	17
	Lambda	0	0	0	5	0	3	2	0	0	4	0	1	0	15
		N17	N61	N74	N122	N149	N165	N234	N282	N331	N343	N603	N616	N657	Total
Complex	WT	3	6	2	20	14	20	9	6	7	41	8	9	10	155
	Alpha	6	3	47	3	6	14	16	10	4	49	16	18	8	200
	Beta	0	2	1	31	11	19	21	9	2	54	8	20	13	191
	Gamma	3	3	2	17	2	7	12	6	3	35	3	11	0	104
	Delta	0	0	4	5	4	13	16	8	2	43	10	16	1	122
	Lambda	0	0	0	19	3	13	5	4	1	35	2	5	0	87
		N17	N61	N74	N122	N149	N165	N234	N282	N331	N343	N603	N616	N657	Total
Fucosylated	WT	3	5	2	19	13	14	9	1	4	36	4	7	5	122
	Alpha	0	2	46	2	7	7	14	2	2	51	13	11	5	162
	Beta	0	2	0	23	12	6	16	3	1	57	5	13	11	149
	Gamma	3	3	1	14	4	3	12	1	3	40	4	8	0	96
	Delta	0	0	4	4	4	5	14	1	2	47	7	9	1	98
	Lambda	0	0	0	14	3	5	4	1	1	38	2	6	0	74
		N17	N61	N74	N122	N149	N165	N234	N282	N331	N343	N603	N616	N657	Total
Sialylated	WT	3	1	0	12	9	14	5	6	6	21	8	4	7	96
	Alpha	3	0	30	8	4	13	12	7	2	23	13	8	6	129
	Beta	0	0	0	15	4	14	12	2	1	24	5	7	5	89
	Gamma	2	2	1	11	2	6	9	4	1	18	3	5	0	64
	Delta	0	0	4	8	4	14	11	4	1	18	9	8	2	83
	Lambda	0	0	0	6	0	8	2	1	1	11	0	2	0	31
