# Supplementary material for: Comprehensive N-glycosylation profiling of recombinant spike S1 protein from the wild-type SARS-CoV-2 and its variants
Source: Front Immunol. 2025 Jul 16;16:1592142. doi: 10.3389/fimmu.2025.1592142 (PMC12314560; doi:10.3389/fimmu.2025.1592142)
Supplement: Supplementary file 8 [file Table7.xlsx]

## Sheet: Sheet1
	Table S7. Summary of key glycosylation features and its implications in S1protiein across WT and five variants
		N-Glycosylation Sites	Fucosylation	Sialylation	Aantennary	Others	Meaning
	WT	N17, N61, N74, N122, N149, N165, N234, N282, N331, N343, N603, N616, N657	S1: \ RBD: lowest fucosylation	S1: \ RBD: \	tetra-antennary (~ 23%), bi-secting (~ 23%),	\	• simpler glycosylation modifications; • simpler glycan branching structures
	Alpha	N17, N61, N74, N122, N149, N165, N234, N282, N331, N343, N603, N616, N657	S1: highest fucosylation RBD: lowest fucosylation	S1: \ RBD: \	tri-antennary (~ 35%) tetra-antennary (~ 23%)	N616: tri- and tetra-antennary N-glycans are raise	• different regions exhibit contrasting fucosylation
	Beta	N17, N61, N74, N122, N149, N165, N234, N282, N331, N343, N603, N616, N657	S1: \ RBD: \	S1:highest sialylation RBD: low sialylation	tri-antennary (~ 31%) tetra-antennary (~ 30%)	N122, N234, and N343 : highest levels of N-glycans; N616: tri- and tetra-antennary N-glycans are raise; stronger ACE2 binding affinity	• enhanced glycan shielding effect; • impact the structural stability of the spike protein
	Gamma	N17, N61, N74, N122, N149, N165, N234, N282, N331, N343, N603, N616, N657	S1: lowest fucosylation	S1: \ RBD: \	tri-antennary (~40%) tetra-antennary (~ 24%)	N657 (unoccupancied) N616: tri- and tetra-antennary N-glycans are raise	• lack of glycan shield protection
	Delta	N61, N74, N122, N149, N165, N234, N282, N331, N343, N603, N616, N657	S1: \ RBD: \	S1: lowest sialylation RBD: high sialylation	tri-antennary (~ 35%) di-antennary (~ 27%)	N17 (del), N61 (unoccupancied) N616: tri- and tetra-antennary N-glycans are raise stronger ACE2 binding affinity reduced S1-antibody binding affinity	•different regions exhibit contrasting sialylation; • lack of glycan shield protection; • decrease N-glycan diversity;
	Lambda	N17, N61, N122, N149, N165, N234, N282, N331, N343, N603, N616, N657	S1: low fucosylation RBD: high fucosylation	S1: low sialylation RBD: highest sialylation increased number and more complex structures of α-2,3 and α-2,6 linked acidic glycans	tri-antennary (~ 39%) tetra-antennary (~ 23%)	N74 (del), N17, N61, and N657 (unoccupancied) N616: tri- and tetra-antennary N-glycans are raise	• enhanced glycan shielding effect; • losing glycosylation modifications; • may have a stronger glycan shielding effect in the RBD region
	\ : no significant glycosylation characteristics
